# Supplementary material for: Context-Specific Metabolic Model Extraction Based on Regularized Least Squares Optimization
Source: PLoS One. 2015 Jul 9;10(7):e0131875. doi: 10.1371/journal.pone.0131875 (PMC4497637; doi:10.1371/journal.pone.0131875)
Supplement: S1 File — The RegrEx code is provided for MATLAB. The 11 context-specific models are provided in the COBRA format (MATLAB structure), both for Recon 1 and Recon 2. The data set used in both cases is also provided. (ZIP) [file pone.0131875.s002.zip]

Archive with 14 entries (13 files):
- S1_File/
- S1_File/contextmodel2COBRA.m
- S1_File/FastCOREMod1.mat
- S1_File/iMAT.m
- S1_File/iMATMod1.mat
- S1_File/Lee2012.m
- S1_File/Lee2012Mod1.mat
- S1_File/mapgenetorxn.m
- S1_File/README.txt
- S1_File/ReconXandData.mat
- S1_File/RegrEx.m
- S1_File/RegrExL0Mod1.mat
- S1_File/RegrExMod1.mat
- S1_File/RegrExMod2.mat
