# Supplementary material for: Context-Specific Metabolic Model Extraction Based on Regularized Least Squares Optimization
Source: PLoS One. 2015 Jul 9;10(7):e0131875. doi: 10.1371/journal.pone.0131875 (PMC4497637; doi:10.1371/journal.pone.0131875)
Supplement: S1 File — The RegrEx code is provided for MATLAB. The 11 context-specific models are provided in the COBRA format (MATLAB structure), both for Recon 1 and Recon 2. The data set used in both cases is also provided. (ZIP) [file pone.0131875.s002.zip › S1_File/contextmodel2COBRA.m]

function contextCOBRA = contextmodel2COBRA(V,GEM,contextname,d)

% Function to transform a flux distribution into a COBRA model structure
% Arguments
% V: vector of flux values
% GEM: genome-scale metabolic model COBRA structure
% contextname: character array displaying the name that the context-specific 
% model should have (default set to empty name)
% d: binary, if 1, V must be the index set of active reactions
% Semidan, October, 2014
%**************************************************************************

if nargin<4,
    d=0;
end
if isempty(d),
    d=0;
end

if d==0,
   contextrxns=find(abs(V)>0);
elseif d==1,
    contextrxns=V;
end

fieldname=fields(GEM);
exGEMgenes=zeros(length(GEM.genes),1);
exGEMmets=zeros(length(GEM.mets),1);
if nargin<3,
    contextname=[];
end
if isempty(contextname),
    contextname=[];
end

for j=1:length(exGEMgenes),
    exGEMgenes(j)=sum(GEM.rxnGeneMat(contextrxns,j));
end
contextgenes=find(exGEMgenes~=0);

for j=1:length(exGEMmets),
    exGEMmets(j)=sum(abs(GEM.S(j,contextrxns)));
end
contextmets=find(exGEMmets~=0);
    

for i=1:length(fieldname),
    fieldnametype=size(GEM.(fieldname{i}));
    if fieldnametype(2)==1 && length(GEM.(fieldname{i}))==length(GEM.rxns),
        if ~strcmpi(fieldname{i},'rules'),
        contextCOBRA.(fieldname{i})=GEM.(fieldname{i})(contextrxns);
        elseif strcmpi(fieldname{i},'rules'),
            grRules=GEM.grRules(contextrxns);
            rules=GEM.rules(contextrxns);
            for k=1:length(contextrxns);          
                    S=strrep(grRules{k},'(','');
                    S=strrep(S,')','');
                    S=strrep(S,'or','');
                    S=strrep(S,'and','');
                    Sgenes=strread(S,'%s','delimiter',' ')';
                    X=strfind(rules{k},'x');
                    RP=strfind(rules{k},')');
                    r{k}=rules{k};
                    for h=1:length(Sgenes),
                        try
                            F(h)=find(strcmpi(GEM.genes(contextgenes),Sgenes{h}));
                            r{k}=strrep(r{k},rules{k}(X(h):RP(find(RP>X(h),1))),strcat('x(',num2str(F(h)),')'));
                        catch
                            r{k}='';
                        end
                    end  
                    clear F
            end
        end       
        contextCOBRA.(fieldname{i})=GEM.(fieldname{i})(contextrxns);
    elseif fieldnametype(2)==1 && length(GEM.(fieldname{i}))==length(GEM.mets),
        contextCOBRA.(fieldname{i})=GEM.(fieldname{i})(contextmets);
    elseif fieldnametype(2)==1 && length(GEM.(fieldname{i}))==length(GEM.genes),
        contextCOBRA.(fieldname{i})=GEM.(fieldname{i})(contextgenes);
    elseif fieldnametype(2)>1 && size(GEM.(fieldname{i}),2)==length(GEM.rxns),
        contextCOBRA.(fieldname{i})=GEM.(fieldname{i})(contextmets,contextrxns);
    elseif fieldnametype(2)>1 && size(GEM.(fieldname{i}),2)==length(GEM.genes),
        contextCOBRA.(fieldname{i})=GEM.(fieldname{i})(contextrxns,contextgenes);
    elseif size(GEM.(fieldname{i}),1)>length(contextrxns) || size(GEM.(fieldname{i}),1)>length(contextmets),
        contextCOBRA.(fieldname{i})=[];
    else
        contextCOBRA.(fieldname{i})=contextname;
    end
end
contextCOBRA.rules=r';
end
    
