# Supplementary material for: Context-Specific Metabolic Model Extraction Based on Regularized Least Squares Optimization
Source: PLoS One. 2015 Jul 9;10(7):e0131875. doi: 10.1371/journal.pone.0131875 (PMC4497637; doi:10.1371/journal.pone.0131875)
Supplement: S1 File — The RegrEx code is provided for MATLAB. The 11 context-specific models are provided in the COBRA format (MATLAB structure), both for Recon 1 and Recon 2. The data set used in both cases is also provided. (ZIP) [file pone.0131875.s002.zip › S1_File/Lee2012.m]

function [Sol,Mod] = Lee2012(m,r,r_sd,context,solver)

%Modified by Semidan, November 2014
%The upper bound is fixed to 1 and lower in reversibles to -1
%The solver is implemented direclty (Cobra wrapper has been
%eliminated),moreover includes the possibility of using Gurobi (the one
%used in this study)
%context must be a string containing the name of the context
%solver must be a string, either 'gurobi' or 'glpk'
%Finally, some lines are added to extract models in a Cobra compatible
%structure
%**************************************************************************

% kieran: 21 sep 11
% counter=0;
tic

rev = false(size(m.rxns));

nR_old = 0;

%  m.lb(~ismember(m.lb,[-inf,0,inf,-1000,1000])) = -Inf;
%  m.ub(~ismember(m.ub,[-inf,0,inf,-1000,1000])) = Inf;
m.lb=zeros(length(r),1);
m.lb(find(m.rev==1))=-1;
m.ub=ones(length(r),1);
v_sol = zeros(size(m.rxns));

while sum(~m.rev) > nR_old
%     counter=counter+1
    
    nR_old = sum(~m.rev);
    
    % 1. fit to data
    
    N = m.S;    
    L = m.lb;
    U = m.ub;
%     L=lb;
%     U=ub;
    f = zeros(size(m.rxns))';
    b = zeros(size(m.mets));
    
    for k = 1:length(m.rxns)
        d = r(k);
        s = r_sd(k);
        
        if ~m.rev(k) && ~isnan(d) && s>0
            [s1,s2] = size(N);
            N(s1+1,k) = 1; N(s1+1,s2+1) = -1; N(s1+1,s2+2) = 1;
            L(s2+1) = 0; L(s2+2) = 0;
            U(s2+1) = inf; U(s2+2) = inf;
            b(s1+1) = d;
            f(s2+1) = - 1/s;
            f(s2+2) = - 1/s;
        end
    end
    
    [v,fOpt,conv] = easyLP(f,N,b,L,U);
    
    if conv
        v_sol = v(1:length(m.rxns));
        for k = 1:length(m.rxns)
            if rev(k), v_sol(k) = - v_sol(k); end
        end
        
        % 2. run FVA
        
        N = [N; f]; %#ok<AGROW>
        b = [b(:); fOpt];
        
        for k = 1:length(m.rxns)
            
            if m.rev(k)
                
                f = zeros(size(L));
                f(k) = -1;
                
                [~,fOpt,conv] = easyLP(f,N,b,L,U);
                
                if conv && (-fOpt >= 0) % irreversibly forward
                    
                    m.lb(k) = max(m.lb(k),0);
                    m.rev(k) = 0;
                    
                else
                    f(k) = 1;
                    [~,fOpt,conv] = easyLP(f,N,b,L,U);
                    
                    if conv && abs(fOpt)<=0 % irreversibly backward
                        
                        m.S(:,k) = - m.S(:,k);
                        
                        m.ub(k) = - m.ub(k);
                        m.lb(k) = - m.lb(k);
                        
                        ub = m.ub(k);
                        m.ub(k) = m.lb(k);
                        m.lb(k) = ub;
                        
                        m.lb(k) = max(m.lb(k),0);
                        m.rev(k) = 0;
                        
                        rev(k) = ~rev(k);
                        
                    end
                end
            end
        end
    end
end

function [v,fOpt,conv] = easyLP(f,a,b,vlb,vub)
%
%easyLP
%
% solves the linear programming problem: 
%   max f'x subject to 
%   a x = b
%   vlb <= x <= vub. 
%
% Usage: [v,fOpt,conv] = easyLP(f,a,b,vlb,vub)
%
%   f           objective coefficient vector
%   a           LHS matrix
%   b           RHS vector
%   vlb         lower bound
%   vub         upper bound
%
%   v           solution vector
%   fOpt        objective value
%   conv        convergence of algorithm [0/1]
%
% the function is a wrapper for on the "solveCobraLP" script provided with
% the COBRA (COnstraint-Based Reconstruction and Analysis) toolbox 
% http://opencobra.s.net/
%
%kieran, 20 april 2010

% matlab can crash if inputs nan
if any(isnan(f))||any(any(isnan(a)))||any(isnan(b))...
        ||any(isnan(vlb))||any(isnan(vub))  
    error('nan inputs not allowed');
end

% initialize
v = zeros(size(vlb));
v = v(:);
f = full(f(:));
vlb = vlb(:);
vub = vub(:);

% remove any tight contstraints as some solvers require volume > 0
j1 = (vlb ~= vub); 
j2 = (vlb == vub);
v(j2) = vlb(j2);
b = b(:) - a*v;
a(:,j2) = []; 
vlb(j2) = []; 
vub(j2) = [];
f0 = f;
f(j2) = [];
fOpt = nan;

% solve

if strcmpi('glpk',solver),
    changeCobraSolver('glpk','LP');
    csense(1:length(b)) = 'E';
    solution = solveCobraLP(...
    struct('A',a,'b',b,'c',f,'lb',vlb,'ub',vub,'osense',-1,'csense',csense));
    conv = solution.stat == 1;
elseif strcmpi('gurobi',solver),
      csense(1:length(b))='=';
      model.obj = f;
      model.A = a;
      model.sense = csense;
      model.modelsense='max';
      model.rhs = b;
      model.vtype = 'C';
      model.lb = vlb;
      model.ub = vub;
      clear params;
      params.OutputFlag=0;
      params.Presolve = 2;
      params.TimeLimit = 100;
      solution = gurobi(model,params);
      conv = strcmp(solution.status, 'OPTIMAL');
end

if conv
    if strcmpi('glpk',solver),
        v0 = solution.full;
    elseif strcmpi('gurobi',solver),
        v0 = solution.x;
    end
    v(j1) = v0;
    fOpt = f0'*v;

end
end
%Added by Semidan, November 2014
eps=1e-6;
rxn_exp=r;
v_info=zeros(4,1);
v_info(1)=length(find(abs(v_sol)>eps));
v_info(2)=length(intersect(find(abs(v_sol)>=eps),find(rxn_exp>0)));
Corr=corrcoef(abs(v_sol(find(rxn_exp>0))),rxn_exp(find(rxn_exp>0)));
v_info(3)=Corr(1,2);
v_info(4)=toc;
Sol.Flux=v_sol;
Sol.Info=v_info;
Mod=contextmodel2COBRA(v_sol,m,context);

end
