# Supplementary material for: Context-Specific Metabolic Model Extraction Based on Regularized Least Squares Optimization
Source: PLoS One. 2015 Jul 9;10(7):e0131875. doi: 10.1371/journal.pone.0131875 (PMC4497637; doi:10.1371/journal.pone.0131875)
Supplement: S1 File — The RegrEx code is provided for MATLAB. The 11 context-specific models are provided in the COBRA format (MATLAB structure), both for Recon 1 and Recon 2. The data set used in both cases is also provided. (ZIP) [file pone.0131875.s002.zip › S1_File/README.txt]

RegrEx implementation in MATLAB
-----------------------------------------------
NOTE: a Gurobi working 
installation is needed. Gurobi can be
found on www.gurobi.com (academic liceses
are available under request) as well as
instructions to install the MATLAB
extension.

The folder "RegrEx in MATLAB" contains
the RegrEx function and the mapgenetorxn 
function used to map the original gene
expression data to reactions of Recon1. The
contextmodel2COBRA function is called by
RegrEx if resquested, and provides the 
context-specific models in a COBRA structure.

The contexts-specific models and flux distributions
generated by each method are also included, as 
well as the code for iMAT and Lee2012 (which was
modified with respect to the original to use 
the Gurobi solver). In the case of FastCORE, we
used the original code cited in the paper.

Further questions should be addressed to:

Semid�n Robaina
robaina@mpimp-golm.mpg.de
