# Supplementary material for: Context-Specific Metabolic Model Extraction Based on Regularized Least Squares Optimization
Source: PLoS One. 2015 Jul 9;10(7):e0131875. doi: 10.1371/journal.pone.0131875 (PMC4497637; doi:10.1371/journal.pone.0131875)
Supplement: S2 File — (ZIP) [file pone.0131875.s003.zip]

Archive with 162 entries (159 files):
- MFC PieCharts/
- MFC PieCharts/README.txt
- MFC PieCharts/RegrEx1MFC/
- MFC PieCharts/RegrEx1MFC/10C5-Brancheddibasicacidmetabolism.tif
- MFC PieCharts/RegrEx1MFC/11Miscellaneous.tif
- MFC PieCharts/RegrEx1MFC/12OxidativePhosphorylation.tif
- MFC PieCharts/RegrEx1MFC/13Tryptophanmetabolism.tif
- MFC PieCharts/RegrEx1MFC/14Galactosemetabolism.tif
- MFC PieCharts/RegrEx1MFC/15GlycolysisGluconeogenesis.tif
- MFC PieCharts/RegrEx1MFC/16VitaminAMetabolism.tif
- MFC PieCharts/RegrEx1MFC/17PentosePhosphatePathway.tif
- MFC PieCharts/RegrEx1MFC/18PropanoateMetabolism.tif
- MFC PieCharts/RegrEx1MFC/19Ureacycleaminogroupmetabolism.tif
- MFC PieCharts/RegrEx1MFC/1CitricAcidCycle.tif
- MFC PieCharts/RegrEx1MFC/20PyrimidineCatabolism.tif
- MFC PieCharts/RegrEx1MFC/21Tyrosinemetabolism.tif
- MFC PieCharts/RegrEx1MFC/22PurineCatabolism.tif
- MFC PieCharts/RegrEx1MFC/23ROSDetoxification.tif
- MFC PieCharts/RegrEx1MFC/24ArginineandProlineMetabolism.tif
- MFC PieCharts/RegrEx1MFC/25GlycineSerineandThreonineMetabolism.tif
- MFC PieCharts/RegrEx1MFC/26TransportEndoplasmicReticular.tif
- MFC PieCharts/RegrEx1MFC/27GlycerophospholipidMetabolism.tif
- MFC PieCharts/RegrEx1MFC/28Fattyacidoxidation.tif
- MFC PieCharts/RegrEx1MFC/29CholesterolMetabolism.tif
- MFC PieCharts/RegrEx1MFC/2TransportMitochondrial.tif
- MFC PieCharts/RegrEx1MFC/30AminosugarMetabolism.tif
- MFC PieCharts/RegrEx1MFC/31TransportNuclear.tif
- MFC PieCharts/RegrEx1MFC/32RGroupSynthesis.tif
- MFC PieCharts/RegrEx1MFC/33ValineLeucineandIsoleucineMetabolism.tif
- MFC PieCharts/RegrEx1MFC/34CysteineMetabolism.tif
- MFC PieCharts/RegrEx1MFC/35SteroidMetabolism.tif
- MFC PieCharts/RegrEx1MFC/36GlutathioneMetabolism.tif
- MFC PieCharts/RegrEx1MFC/37InositolPhosphateMetabolism.tif
- MFC PieCharts/RegrEx1MFC/38PyrimidineBiosynthesis.tif
- MFC PieCharts/RegrEx1MFC/39ButanoateMetabolism.tif
- MFC PieCharts/RegrEx1MFC/3Nucleotides.tif
- MFC PieCharts/RegrEx1MFC/40TriacylglycerolSynthesis.tif
- MFC PieCharts/RegrEx1MFC/41Carnitineshuttle.tif
- MFC PieCharts/RegrEx1MFC/42Tetrahydrobiopterin.tif
- MFC PieCharts/RegrEx1MFC/43FructoseandMannoseMetabolism.tif
- MFC PieCharts/RegrEx1MFC/44AscorbateandAldarateMetabolism.tif
- MFC PieCharts/RegrEx1MFC/45LysineMetabolism.tif
- MFC PieCharts/RegrEx1MFC/46TransportPeroxisomal.tif
- MFC PieCharts/RegrEx1MFC/47Fattyacidactivation.tif
- MFC PieCharts/RegrEx1MFC/48StarchandSucroseMetabolism.tif
- MFC PieCharts/RegrEx1MFC/49SphingolipidMetabolism.tif
- MFC PieCharts/RegrEx1MFC/4TransportExtracellular.tif
- MFC PieCharts/RegrEx1MFC/50FattyAcidMetabolism.tif
- MFC PieCharts/RegrEx1MFC/51TyrPheTrpBiosynthesis.tif
- MFC PieCharts/RegrEx1MFC/52ThiamineMetabolism.tif
- MFC PieCharts/RegrEx1MFC/53Fattyacidelongation.tif
- MFC PieCharts/RegrEx1MFC/54beta-Alaninemetabolism.tif
- MFC PieCharts/RegrEx1MFC/55HistidineMetabolism.tif
- MFC PieCharts/RegrEx1MFC/56HyaluronanMetabolism.tif
- MFC PieCharts/RegrEx1MFC/57HemeBiosynthesis.tif
- MFC PieCharts/RegrEx1MFC/58HemeDegradation.tif
- MFC PieCharts/RegrEx1MFC/59Keratansulfatedegradation.tif
- MFC PieCharts/RegrEx1MFC/5PyruvateMetabolism.tif
- MFC PieCharts/RegrEx1MFC/60SalvagePathway.tif
- MFC PieCharts/RegrEx1MFC/61Fattyacidoxidationperoxisome.tif
- MFC PieCharts/RegrEx1MFC/62PentoseandGlucuronateInterconversions.tif
- MFC PieCharts/RegrEx1MFC/63EicosanoidMetabolism.tif
- MFC PieCharts/RegrEx1MFC/64GlyoxylateandDicarboxylateMetabolism.tif
- MFC PieCharts/RegrEx1MFC/65TransportLysosomal.tif
- MFC PieCharts/RegrEx1MFC/66Taurineandhypotaurinemetabolism.tif
- MFC PieCharts/RegrEx1MFC/67N-GlycanDegradation.tif
- MFC PieCharts/RegrEx1MFC/68BileAcidBiosynthesis.tif
- MFC PieCharts/RegrEx1MFC/69BiotinMetabolism.tif
- MFC PieCharts/RegrEx1MFC/6NADMetabolism.tif
- MFC PieCharts/RegrEx1MFC/70RiboflavinMetabolism.tif
- MFC PieCharts/RegrEx1MFC/71VitaminB6Metabolism.tif
- MFC PieCharts/RegrEx1MFC/72VitaminD.tif
- MFC PieCharts/RegrEx1MFC/73CYPMetabolism.tif
- MFC PieCharts/RegrEx1MFC/74D-alaninemetabolism.tif
- MFC PieCharts/RegrEx1MFC/75MethionineMetabolism.tif
- MFC PieCharts/RegrEx1MFC/7FolateMetabolism.tif
- MFC PieCharts/RegrEx1MFC/8AlanineandAspartateMetabolism.tif
- MFC PieCharts/RegrEx1MFC/9Glutamatemetabolism.tif
- MFC PieCharts/RegrEx1MFC/Legend.tif
- MFC PieCharts/RegrEx2MFC/
- MFC PieCharts/RegrEx2MFC/10Pentosephosphatepathway.tif
- MFC PieCharts/RegrEx2MFC/11Oxidativephosphorylation.tif
- MFC PieCharts/RegrEx2MFC/12Valineleucineandisoleucinemetabolism.tif
- MFC PieCharts/RegrEx2MFC/13Exchangedemandreaction.tif
- MFC PieCharts/RegrEx2MFC/14Folatemetabolism.tif
- MFC PieCharts/RegrEx2MFC/15Purinesynthesis.tif
- MFC PieCharts/RegrEx2MFC/16Glutamatemetabolism.tif
- MFC PieCharts/RegrEx2MFC/17C5-brancheddibasicacidmetabolism.tif
- MFC PieCharts/RegrEx2MFC/18Unassigned.tif
- MFC PieCharts/RegrEx2MFC/19Tryptophanmetabolism.tif
- MFC PieCharts/RegrEx2MFC/1Nucleotideinterconversion.tif
- MFC PieCharts/RegrEx2MFC/20Pyrimidinesynthesis.tif
- MFC PieCharts/RegrEx2MFC/21Bileacidsynthesis.tif
- MFC PieCharts/RegrEx2MFC/22Galactosemetabolism.tif
- MFC PieCharts/RegrEx2MFC/23CoAcatabolism.tif
- MFC PieCharts/RegrEx2MFC/24Glutathionemetabolism.tif
- MFC PieCharts/RegrEx2MFC/25VitaminB2metabolism.tif
- MFC PieCharts/RegrEx2MFC/26Fattyacidoxidation.tif
- MFC PieCharts/RegrEx2MFC/27Phosphatidylinositolphosphatemetabolism.tif
- MFC PieCharts/RegrEx2MFC/28ArginineandProlineMetabolism.tif
- MFC PieCharts/RegrEx2MFC/29Fructoseandmannosemetabolism.tif
- MFC PieCharts/RegrEx2MFC/2Pyruvatemetabolism.tif
- MFC PieCharts/RegrEx2MFC/30Glycerophospholipidmetabolism.tif
- MFC PieCharts/RegrEx2MFC/31Transportendoplasmicreticular.tif
- MFC PieCharts/RegrEx2MFC/32VitaminCmetabolism.tif
- MFC PieCharts/RegrEx2MFC/33Pyrimidinecatabolism.tif
- MFC PieCharts/RegrEx2MFC/34Aminosugarmetabolism.tif
- MFC PieCharts/RegrEx2MFC/35Cholesterolmetabolism.tif
- MFC PieCharts/RegrEx2MFC/36Transportgolgiapparatus.tif
- MFC PieCharts/RegrEx2MFC/37Fattyacidsynthesis.tif
- MFC PieCharts/RegrEx2MFC/38Transportperoxisomal.tif
- MFC PieCharts/RegrEx2MFC/39CoAsynthesis.tif
- MFC PieCharts/RegrEx2MFC/3ROSdetoxification.tif
- MFC PieCharts/RegrEx2MFC/40Starchandsucrosemetabolism.tif
- MFC PieCharts/RegrEx2MFC/41Propanoatemetabolism.tif
- MFC PieCharts/RegrEx2MFC/42Glycineserinealanineandthreoninemetabolism.tif
- MFC PieCharts/RegrEx2MFC/43Alanineandaspartatemetabolism.tif
- MFC PieCharts/RegrEx2MFC/44Hemesynthesis.tif
- MFC PieCharts/RegrEx2MFC/45Arachidonicacidmetabolism.tif
- MFC PieCharts/RegrEx2MFC/46Eicosanoidmetabolism.tif
- MFC PieCharts/RegrEx2MFC/47N-glycansynthesis.tif
- MFC PieCharts/RegrEx2MFC/48D-alaninemetabolism.tif
- MFC PieCharts/RegrEx2MFC/49Tyrosinemetabolism.tif
- MFC PieCharts/RegrEx2MFC/4Citricacidcycle.tif
- MFC PieCharts/RegrEx2MFC/50NADmetabolism.tif
- MFC PieCharts/RegrEx2MFC/51Inositolphosphatemetabolism.tif
- MFC PieCharts/RegrEx2MFC/52Glyoxylateanddicarboxylatemetabolism.tif
- MFC PieCharts/RegrEx2MFC/53Miscellaneous.tif
- MFC PieCharts/RegrEx2MFC/54Methionineandcysteinemetabolism.tif
- MFC PieCharts/RegrEx2MFC/55Taurineandhypotaurinemetabolism.tif
- MFC PieCharts/RegrEx2MFC/56Phenylalaninemetabolism.tif
- MFC PieCharts/RegrEx2MFC/57Sphingolipidmetabolism.tif
- MFC PieCharts/RegrEx2MFC/58Ureacycle.tif
- MFC PieCharts/RegrEx2MFC/59VitaminAmetabolism.tif
- MFC PieCharts/RegrEx2MFC/5Transportmitochondrial.tif
- MFC PieCharts/RegrEx2MFC/60CysteineMetabolism.tif
- MFC PieCharts/RegrEx2MFC/61Butanoatemetabolism.tif
- MFC PieCharts/RegrEx2MFC/62N-glycandegradation.tif
- MFC PieCharts/RegrEx2MFC/63Transportnuclear.tif
- MFC PieCharts/RegrEx2MFC/64Hyaluronanmetabolism.tif
- MFC PieCharts/RegrEx2MFC/65Lysinemetabolism.tif
- MFC PieCharts/RegrEx2MFC/66Squaleneandcholesterolsynthesis.tif
- MFC PieCharts/RegrEx2MFC/67beta-Alaninemetabolism.tif
- MFC PieCharts/RegrEx2MFC/68Steroidmetabolism.tif
- MFC PieCharts/RegrEx2MFC/69Histidinemetabolism.tif
- MFC PieCharts/RegrEx2MFC/6Glycolysisgluconeogenesis.tif
- MFC PieCharts/RegrEx2MFC/70Transportlysosomal.tif
- MFC PieCharts/RegrEx2MFC/71Keratansulfatedegradation.tif
- MFC PieCharts/RegrEx2MFC/72Triacylglycerolsynthesis.tif
- MFC PieCharts/RegrEx2MFC/73Thiaminemetabolism.tif
- MFC PieCharts/RegrEx2MFC/74O-glycansynthesis.tif
- MFC PieCharts/RegrEx2MFC/75Androgenandestrogensynthesisandmetabolism.tif
- MFC PieCharts/RegrEx2MFC/76Nucleotidesalvagepathway.tif
- MFC PieCharts/RegrEx2MFC/77Bloodgroupsynthesis.tif
- MFC PieCharts/RegrEx2MFC/78Cytochromemetabolism.tif
- MFC PieCharts/RegrEx2MFC/79Glycosphingolipidmetabolism.tif
- MFC PieCharts/RegrEx2MFC/7Tetrahydrobiopterinmetabolism.tif
- MFC PieCharts/RegrEx2MFC/80VitaminB6metabolism.tif
- MFC PieCharts/RegrEx2MFC/81VitaminDmetabolism.tif
- MFC PieCharts/RegrEx2MFC/8Transportextracellular.tif
- MFC PieCharts/RegrEx2MFC/9Purinecatabolism.tif
- MFC PieCharts/RegrEx2MFC/Legend.tif
