# Supplementary material for: Context-Specific Metabolic Model Extraction Based on Regularized Least Squares Optimization
Source: PLoS One. 2015 Jul 9;10(7):e0131875. doi: 10.1371/journal.pone.0131875 (PMC4497637; doi:10.1371/journal.pone.0131875)
Supplement: S2 File — (ZIP) [file pone.0131875.s003.zip › MFC PieCharts/README.txt]

RegrEx1MFC: contains the pie charts displaying the MFC 
distribution per context for all Recon 1 subsystems 
represented in the 11 RegrEx extracted models. Ordered
by ascending CV

RegrEx2MFC: Idem for the models generated with Recon 2

(see S4 and S6 Tables and main text for details)
