# Supplementary material for: Context-Specific Metabolic Model Extraction Based on Regularized Least Squares Optimization
Source: PLoS One. 2015 Jul 9;10(7):e0131875. doi: 10.1371/journal.pone.0131875 (PMC4497637; doi:10.1371/journal.pone.0131875)
Supplement: S2 Table — All metabolic subsystems from Recon1 present in the 11 RegrEx models were grouped in 8 broader categories, which are depicted in this table. This classification is based on the KEGG orthology for Homo sapiens. The miscellaneous group “Others” contains subsystems of several different categories in the original KEGG classification. Metabolic categories are highlighted in bold. (XLSX) [file pone.0131875.s005.xlsx]

## Sheet: Sheet1
S2 Table. Metabolic categories of Recon 1.
This classification is based on the KEGG orthology for Homo sapiens (see http://www.genome.jp/kegg-bin/get_htext#C6)
Several groups have been lumped together in the miscellaneous group "Others" to facilitate the visualization
Amino acid metabolism
	'Alanine and Aspartate Metabolism'
	'Arginine and Proline Metabolism'
	'Cysteine Metabolism'
	'D-alanine metabolism'
	'Glutamate metabolism'
	'Glycine, Serine, and Threonine Metabolism'
	'Histidine Metabolism'
	'Lysine Metabolism'
	'Methionine Metabolism'
	'Phenylalanine metabolism'
	'Tryptophan metabolism'
	'Tyr, Phe, Trp Biosynthesis'
	'Tyrosine metabolism'
	'Valine, Leucine, and Isoleucine Metabolism'
	'beta-Alanine metabolism'
Carbohydrate metabolism
	'Aminosugar Metabolism '
	'Ascorbate and Aldarate Metabolism'
	'Butanoate Metabolism'
	'Fructose and Mannose Metabolism'
	'Galactose metabolism'
	'Inositol Phosphate Metabolism'
	'Glyoxylate and Dicarboxylate Metabolism'
	'Pentose and Glucuronate Interconversions'
	'Propanoate Metabolism'
	'Starch and Sucrose Metabolism'
Central metabolism
	'Citric Acid Cycle'
	'Glycolysis/Gluconeogenesis'
	'Oxidative Phosphorylation'
	'Pentose Phosphate Pathway'
	'Pyruvate Metabolism'
Cofactor and vitamin metabolism
	'Biotin Metabolism'
	'CoA Biosynthesis'
	'CoA Catabolism'
	'Folate Metabolism'
	'NAD Metabolism'
	'Riboflavin Metabolism'
	'Tetrahydrobiopterin'
	'Thiamine Metabolism'
	'Vitamin A Metabolism'
	'Vitamin B6 Metabolism'
	'Vitamin D'
Lipid metabolism
	'Fatty Acid Metabolism'
	'Fatty acid activation'
	'Fatty acid elongation'
	'Fatty acid oxidation'
	'Fatty acid oxidation, peroxisome'
	'Glycerophospholipid Metabolism'
	'Sphingolipid Metabolism'
	'Steroid Metabolism'
	'Triacylglycerol Synthesis'
Nucleotide metabolism
	'Nucleotides'
	'Purine Catabolism'
	'Pyrimidine Biosynthesis'
	'Pyrimidine Catabolism'
Others
	'Bile Acid Biosynthesis'
	'C5-Branched dibasic acid metabolism'
	'CYP Metabolism'
	'Carnitine shuttle'
	'Cholesterol Metabolism'
	'Eicosanoid Metabolism'
	'Glutathione Metabolism'
	'Heme Biosynthesis'
	'Heme Degradation'
	'Hyaluronan Metabolism'
	'IMP Biosynthesis'
	'Keratan sulfate degradation'
	'Limonene and pinene degradation'
	'Miscellaneous'
	'N-Glycan Biosynthesis'
	'N-Glycan Degradation'
	'R Group Synthesis'
	'ROS Detoxification'
	'Salvage Pathway'
	'Taurine and hypotaurine metabolism'
	'Urea cycle/amino group metabolism'
Transport
	'Transport, Endoplasmic Reticular'
	'Transport, Endoplasmic Reticular '
	'Transport, Extracellular'
	'Transport, Lysosomal'
	'Transport, Mitochondrial'
	'Transport, Nuclear'
	'Transport, Peroxisomal'
