# Supplementary material for: Context-Specific Metabolic Model Extraction Based on Regularized Least Squares Optimization
Source: PLoS One. 2015 Jul 9;10(7):e0131875. doi: 10.1371/journal.pone.0131875 (PMC4497637; doi:10.1371/journal.pone.0131875)
Supplement: S3 Table — The 299 reactions of the shared core set are displayed along with the subsystem and metabolic category to which they belong, the mean flux capacity (MFC) of each reaction across contexts and the CV value of the previous MFC. The core set is partitioned into the robust subset, composed of reactions with the same flux capacity in all contexts, i.e., with CV = 0, and the non-robust subset, which is composed by reactions with CV≠0. In this latter case, the reactions are ranked in descending CV value. Reactions highlighted in red in the non-robust subset belong to the pentose phosphate pathway. (XLSX) [file pone.0131875.s006.xlsx]

## Sheet: Sheet1
S3 Table. Core set of share reactions across contexts.
Reaction Name	SubSystem	Metabolic category	MFC (across contexts)	CV
Non Robust Core Reactions (CV≠0)
'glycerol transport via channel'	'Transport, Extracellular'	'Transport'	'1179.6537'	'0.56833'
'Glycerol exchange'	'Unespecified'	'Unespecified'	'1270.5628'	'0.559'
'superoxide dismutase'	'ROS Detoxification'	'Others'	'418.1345'	'0.48557'
'triose-phosphate isomerase'	'Glycolysis/Gluconeogenesis'	'Central metabolism'	'1356.0606'	'0.39819'
'dCMP deaminase'	'Pyrimidine Catabolism'	'Nucleotide metabolism'	'1136.3636'	'0.39799'
'ribose-5-phosphate isomerase'	'Pentose Phosphate Pathway'	'Central metabolism'	'1551.5152'	'0.37905'
'Acetoacetyl-CoA:acetate CoA-transferase'	'Propanoate Metabolism'	'Others'	'1106.0606'	'0.37346'
'fructose-bisphosphate aldolase'	'Glycolysis/Gluconeogenesis'	'Central metabolism'	'951.5152'	'0.37086'
'Phosphatidylcholine (homo sapiens) exchange'	'Unespecified'	'Unespecified'	'1045.4545'	'0.36417'
'nucleoside-diphosphate kinase (ATP:dTDP)'	'Nucleotides'	'Nucleotide metabolism'	'1454.5455'	'0.35904'
'nucleoside-diphosphate kinase (ATP:dADP), mitochondrial'	'Nucleotides'	'Nucleotide metabolism'	'1333.3333'	'0.35355'
'L-phenylalanine transport via diffusion (extracellular to cytosol)'	'Transport, Extracellular'	'Transport'	'1431.8182'	'0.35'
'nucleoside-diphosphate kinase (ATP:dUDP), mitochondrial'	'Nucleotides'	'Nucleotide metabolism'	'1181.8182'	'0.34229'
'D-Lactaldehyde:NAD+ oxidoreductase (glutathione-formylating)'	'Pyruvate Metabolism'	'Central metabolism'	'1181.8182'	'0.34229'
'leucine transaminase, mitochondrial'	'Valine, Leucine, and Isoleucine Metabolism'	'Amino-acid metabolism'	'1181.8182'	'0.34229'
'leucine mitochondrial transport'	'Transport, Mitochondrial'	'Transport'	'1181.8182'	'0.34229'
'nucleoside-diphosphate kinase (ATP:dCDP), mitochondrial'	'Nucleotides'	'Nucleotide metabolism'	'1181.8182'	'0.34229'
'enolase'	'Glycolysis/Gluconeogenesis'	'Central metabolism'	'1545.4545'	'0.33792'
'glucose-6-phosphate dehydrogenase, endoplasmic reticulum'	'Pentose Phosphate Pathway'	'Central metabolism'	'1545.4545'	'0.33792'
'glyceraldehyde-3-phosphate dehydrogenase'	'Glycolysis/Gluconeogenesis'	'Central metabolism'	'1545.4545'	'0.33792'
'glutathione peroxidase'	'Glutathione Metabolism'	'Others'	'1545.4545'	'0.33792'
'glucose-6-phosphate isomerase'	'Glycolysis/Gluconeogenesis'	'Central metabolism'	'1545.4545'	'0.33792'
'phosphoglycerate mutase'	'Glycolysis/Gluconeogenesis'	'Central metabolism'	'1545.4545'	'0.33792'
'valine transaminase, mitochondiral'	'Valine, Leucine, and Isoleucine Metabolism'	'Amino-acid metabolism'	'1545.4545'	'0.33792'
'Valine reversible mitochondrial transport'	'Transport, Mitochondrial'	'Transport'	'1545.4545'	'0.33792'
'acetyl-CoA C-acetyltransferase, mitochondrial'	'Tryptophan metabolism'	'Amino-acid metabolism'	'1439.3939'	'0.32862'
'L-leucine transport via diffusion (extracellular to cytosol)'	'Transport, Extracellular'	'Transport'	'1636.3636'	'0.30832'
'cytidine facilated transport in cytosol'	'Transport, Extracellular'	'Transport'	'1636.3636'	'0.30832'
'phosphopentomutase'	'Pentose Phosphate Pathway'	'Central metabolism'	'1659.0909'	'0.28806'
'ribulose 5-phosphate 3-epimerase'	'Pentose Phosphate Pathway'	'Central metabolism'	'1454.5455'	'0.27639'
'transaldolase'	'Pentose Phosphate Pathway'	'Central metabolism'	'727.2727'	'0.27639'
'transketolase'	'Pentose Phosphate Pathway'	'Central metabolism'	'727.2727'	'0.27639'
'transketolase'	'Pentose Phosphate Pathway'	'Central metabolism'	'727.2727'	'0.27639'
'phosphoglycerate kinase'	'Glycolysis/Gluconeogenesis'	'Central metabolism'	'1727.2727'	'0.27043'
'purine-nucleoside phosphorylase (Inosine)'	'Purine Catabolism'	'Nucleotide metabolism'	'1727.2727'	'0.27043'
'uridine facilated transport in cytosol'	'Transport, Extracellular'	'Transport'	'1727.2727'	'0.27043'
'nucleoside-diphosphate kinase (ATP:dTDP), mitochondrial'	'Nucleotides'	'Nucleotide metabolism'	'1751.5152'	'0.2278'
' 4-aminobutyrate reversible transport in via proton symport'	'Transport, Extracellular'	'Transport'	'1818.1818'	'0.22249'
'citrate transport, mitochondrial'	'Transport, Mitochondrial'	'Transport'	'1818.1818'	'0.22249'
'Ammonia exchange'	'Unespecified'	'Unespecified'	'1818.1818'	'0.22249'
'sulfate transport via oxalate countertransport (2:1)'	'Transport, Extracellular'	'Transport'	'909.0909'	'0.22249'
'sulfate transport via sodium symport'	'Transport, Extracellular'	'Transport'	'1818.1818'	'0.22249'
'cytochrome c oxidase, mitochondrial Complex IV'	'Oxidative Phosphorylation'	'Central metabolism'	'908.4811'	'0.22231'
'glutathione oxidoreductase'	'Glutamate metabolism'	'Amino-acid metabolism'	'910.9091'	'0.2176'
'glutathione peroxidase, mitochondria'	'Glutathione Metabolism'	'Others'	'910.9091'	'0.2176'
'Aconitate hydratase'	'Citric Acid Cycle'	'Central metabolism'	'1909.0909'	'0.15793'
'Isocitrate dehydrogenase (NADP+)'	'Citric Acid Cycle'	'Central metabolism'	'1909.0909'	'0.15793'
'adenosine facilated transport in cytosol'	'Transport, Extracellular'	'Transport'	'1909.0909'	'0.15793'
'deoxyuridine kinase (ATP:Deoxyuridine)'	'Nucleotides'	'Nucleotide metabolism'	'954.5455'	'0.15793'
'glutamate dehydrogenase (NAD) (mitochondrial)'	'Glutamate metabolism'	'Amino-acid metabolism'	'1909.0909'	'0.15793'
'mannose transport (uniport)'	'Transport, Extracellular'	'Transport'	'1909.0909'	'0.15793'
'Norepinephrine uniport'	'Transport, Extracellular'	'Transport'	'1909.0909'	'0.15793'
'L-proline reversible transport via proton symport'	'Transport, Extracellular'	'Transport'	'1909.0909'	'0.15793'
'Urea transport via facilitate diffusion'	'Transport, Extracellular'	'Transport'	'1909.0909'	'0.15793'
'O2 exchange'	'Unespecified'	'Unespecified'	'1728.6364'	'0.1503'
'o2 transport (diffusion)'	'Transport, Extracellular'	'Transport'	'1728.6364'	'0.1503'
'acetyl-CoA C-acetyltransferase'	'Tryptophan metabolism'	'Amino-acid metabolism'	'1863.6364'	'0.12532'
'hydrogen peroxide transport via diffusion'	'Transport, Extracellular'	'Transport'	'1954.5455'	'0.077131'
'Superoxide anion exchange'	'Unespecified'	'Unespecified'	'1012.7273'	'0.0077636'
'superoxide anion transport via diffusion (extracellular)'	'Transport, Extracellular'	'Transport'	'1012.7273'	'0.0077636'
Robust Core Reactions (CV=0)
' 4-methyl-2-oxopentanoate mitochondrial transport via proton symport'	'Transport, Mitochondrial'	'Transport'	'1000'	'0'
'acetyl-CoA C-acetyltransferase'	'Cholesterol Metabolism'	'Others'	'1000'	'0'
'ATP-Citrate lyase'	'Citric Acid Cycle'	'Central metabolism'	'1000'	'0'
'adenylate kinase'	'Nucleotides'	'Nucleotide metabolism'	'2000'	'0'
'adenylate kinase, mitochondrial'	'Nucleotides'	'Nucleotide metabolism'	'2000'	'0'
'adentylate kinase (GTP)'	'Nucleotides'	'Nucleotide metabolism'	'2000'	'0'
'alpha-ketoglutarate/malate transporter'	'Transport, Mitochondrial'	'Transport'	'2000'	'0'
'L-alanine/L-cysteine Na-dependent exchange (Ala-L in)'	'Transport, Extracellular'	'Transport'	'1000'	'0'
'alanine racemase'	'Alanine and Aspartate Metabolism'	'Amino-acid metabolism'	'2000'	'0'
'L-alanine/L-serine Na-dependent exchange (Ala-L in)'	'Transport, Extracellular'	'Transport'	'1000'	'0'
'L-alanine transaminase'	'Glutamate metabolism'	'Amino-acid metabolism'	'2000'	'0'
'L-alanine/L-threonine Na-dependent exchange (Ala-L in)'	'Transport, Extracellular'	'Transport'	'1000'	'0'
'L-alanine reversible transport via proton symport'	'Transport, Extracellular'	'Transport'	'2000'	'0'
'Alanine-Sodium symporter'	'Transport, Extracellular'	'Transport'	'1000'	'0'
'Alanine transport (Na, H coupled)'	'Transport, Extracellular'	'Transport'	'2000'	'0'
'alcohol dehydrogenase (methanol)'	'Miscellaneous'	'Others'	'2000'	'0'
'alcohol dehydrogenase (D-1,2-propanediol)'	'Pyruvate Metabolism'	'Central metabolism'	'1000'	'0'
'alcohol dehydrogenase (L-1,2-propanediol)'	'Pyruvate Metabolism'	'Central metabolism'	'1000'	'0'
'alcohol dehydrogenase (D-lactaldehyde)'	'Pyruvate Metabolism'	'Central metabolism'	'1000'	'0'
'alcohol dehydrogenase (L-lactaldehyde)'	'Pyruvate Metabolism'	'Central metabolism'	'1000'	'0'
'alcohol dehydrogenase, forward rxn (ethanol -> acetaldehyde)'	'Glycolysis/Gluconeogenesis'	'Central metabolism'	'1000'	'0'
'aldehyde dehydrogenase (acetaldehyde, NADP)'	'Glycolysis/Gluconeogenesis'	'Central metabolism'	'1000'	'0'
'aldose reductase (methylglyoxal)'	'Pyruvate Metabolism'	'Central metabolism'	'1000'	'0'
'aldose reductase (acetol)'	'Pyruvate Metabolism'	'Central metabolism'	'1000'	'0'
'L-asparagine transport in via sodium symport'	'Transport, Extracellular'	'Transport'	'1000'	'0'
'Asparagine transport (Na, H coupled)'	'Transport, Extracellular'	'Transport'	'2000'	'0'
'aspartate-glutamate mitochondrial shuttle'	'Transport, Mitochondrial'	'Transport'	'2000'	'0'
'aspartate transaminase'	'Alanine and Aspartate Metabolism'	'Amino-acid metabolism'	'2000'	'0'
'aspartate transaminase'	'Alanine and Aspartate Metabolism'	'Amino-acid metabolism'	'2000'	'0'
'ATP synthase (four protons for one ATP)'	'Oxidative Phosphorylation'	'Central metabolism'	'1000'	'0'
'ADP/ATP transporter, mitochondrial'	'Transport, Mitochondrial'	'Transport'	'1000'	'0'
'bilirubin beta-diglucuronide transport via bicarbonate countertransport'	'Transport, Extracellular'	'Transport'	'2000'	'0'
'bilirubin beta-diglucuronide transport MDR'	'Transport, Extracellular'	'Transport'	'2000'	'0'
'bilirubin monoglucuronide transport via bicarbonate countertransport'	'Transport, Extracellular'	'Transport'	'2000'	'0'
'bilirubin monoglucuronide transport MDR'	'Transport, Extracellular'	'Transport'	'2000'	'0'
'Biotin reversible transport via proton symport'	'Transport, Extracellular'	'Transport'	'1000'	'0'
'Biotin uptake (antiport)'	'Transport, Extracellular'	'Transport'	'1000'	'0'
'chloride transport via bicarbonate countertransport (2:1)'	'Transport, Extracellular'	'Transport'	'1000'	'0'
'chloride transport via bicarbonate countertransport'	'Transport, Extracellular'	'Transport'	'1000'	'0'
'CO2 transporter via diffusion'	'Transport, Extracellular'	'Transport'	'2000'	'0'
'ubiquinol-6 cytochrome c reductase, Complex III'	'Oxidative Phosphorylation'	'Central metabolism'	'1000'	'0'
'L-alanine/L-cysteine Na-dependent exchange (Cys-L in)'	'Transport, Extracellular'	'Transport'	'1000'	'0'
'L-cysteine/L-asparagine Na-dependent exchange (Cys-L in)'	'Transport, Extracellular'	'Transport'	'1000'	'0'
'L-serine/L-cysteine Na-dependent exchange (Cys-L in)'	'Transport, Extracellular'	'Transport'	'1000'	'0'
'L-cysteine/L-threonine Na-dependent exchange (Cys-L in)'	'Transport, Extracellular'	'Transport'	'1000'	'0'
'L-cysteine transport via diffusion (extracellular to cytosol)'	'Transport, Extracellular'	'Transport'	'2000'	'0'
'cytidylate kinase (CMP)'	'Nucleotides'	'Nucleotide metabolism'	'2000'	'0'
'cytidylate kinase (CMP,dGTP)'	'Nucleotides'	'Nucleotide metabolism'	'2000'	'0'
'cytidylate kinase (CMP,dGTP),nuclear'	'Nucleotides'	'Nucleotide metabolism'	'2000'	'0'
'cytidylate kinase (dCMP,dGTP)'	'Nucleotides'	'Nucleotide metabolism'	'2000'	'0'
'cytidylate kinase (dCMP,dGTP),nuclear'	'Nucleotides'	'Nucleotide metabolism'	'2000'	'0'
'cytidylate kinase (dCMP,dCTP)'	'Nucleotides'	'Nucleotide metabolism'	'2000'	'0'
'cytidylate kinase (dCMP,dCTP),nuclear'	'Nucleotides'	'Nucleotide metabolism'	'2000'	'0'
'cytidylate kinase (dCMP,dATP)'	'Nucleotides'	'Nucleotide metabolism'	'2000'	'0'
'cytidylate kinase (dCMP,dATP),nuclear'	'Nucleotides'	'Nucleotide metabolism'	'2000'	'0'
'cytidylate kinase (dCMP,UTP)'	'Nucleotides'	'Nucleotide metabolism'	'2000'	'0'
'cytidylate kinase (dCMP,CTP),nuclear'	'Nucleotides'	'Nucleotide metabolism'	'2000'	'0'
'cytidylate kinase (CMP),nuclear'	'Nucleotides'	'Nucleotide metabolism'	'2000'	'0'
'cytidylate kinase (dCMP)'	'Nucleotides'	'Nucleotide metabolism'	'2000'	'0'
'cytidylate kinase (dCMP),nuclear'	'Nucleotides'	'Nucleotide metabolism'	'2000'	'0'
'cytidylate kinase (dCMP,CTP),nuclear'	'Nucleotides'	'Nucleotide metabolism'	'2000'	'0'
'cytidylate kinase (dCMP,GTP),nuclear'	'Nucleotides'	'Nucleotide metabolism'	'2000'	'0'
'cytidylate kinase (dCMP)'	'Nucleotides'	'Nucleotide metabolism'	'2000'	'0'
'cytidylate kinase (CMP),nuclear'	'Nucleotides'	'Nucleotide metabolism'	'2000'	'0'
'cytidylate kinase (CMP,CTP)'	'Nucleotides'	'Nucleotide metabolism'	'2000'	'0'
'cytidylate kinase (CMP,CTP),nuclear'	'Nucleotides'	'Nucleotide metabolism'	'2000'	'0'
'cytidylate kinase (CMP,UTP)'	'Nucleotides'	'Nucleotide metabolism'	'2000'	'0'
'cytidylate kinase (CMP,UTP),nuclear'	'Nucleotides'	'Nucleotide metabolism'	'2000'	'0'
'cytidylate kinase (CMP,dATP)'	'Nucleotides'	'Nucleotide metabolism'	'2000'	'0'
'cytidylate kinase (CMP,dATP),nuclear'	'Nucleotides'	'Nucleotide metabolism'	'2000'	'0'
'cytidylate kinase (CMP,dCTP)'	'Nucleotides'	'Nucleotide metabolism'	'2000'	'0'
'cytidylate kinase (CMP,dCTP),nuclear'	'Nucleotides'	'Nucleotide metabolism'	'2000'	'0'
'D-alanine transport via proton symport'	'Transport, Extracellular'	'Transport'	'2000'	'0'
'dADP transport via dCDP antiport'	'Transport, Mitochondrial'	'Transport'	'1000'	'0'
'dADP transport via dGDP antiport'	'Transport, Mitochondrial'	'Transport'	'1000'	'0'
'dUDP transport via dTDP antiport'	'Transport, Mitochondrial'	'Transport'	'1000'	'0'
'dUDP transport via dGDP antiport'	'Transport, Mitochondrial'	'Transport'	'1000'	'0'
'dUDP transport via dADP antiport'	'Transport, Mitochondrial'	'Transport'	'1000'	'0'
'dUDP transport via dCDP antiport'	'Transport, Mitochondrial'	'Transport'	'1000'	'0'
'dTDP transport via dUDP antiport'	'Transport, Mitochondrial'	'Transport'	'1000'	'0'
'dTDP transport via dGTP antiport'	'Transport, Mitochondrial'	'Transport'	'1000'	'0'
'dTDP transport via dADP antiport'	'Transport, Mitochondrial'	'Transport'	'1000'	'0'
'dTDP transport via dCDP antiport'	'Transport, Mitochondrial'	'Transport'	'1000'	'0'
'dCDP transport via dUDP antiport'	'Transport, Mitochondrial'	'Transport'	'1000'	'0'
'dCDP transport via dTDP antiport'	'Transport, Mitochondrial'	'Transport'	'1000'	'0'
'dCDP transport via dGDP antiport'	'Transport, Mitochondrial'	'Transport'	'1000'	'0'
'dCDP transport via dADP antiport'	'Transport, Mitochondrial'	'Transport'	'1000'	'0'
'dGDP transport via dUDP antiport'	'Transport, Mitochondrial'	'Transport'	'1000'	'0'
'dGDP transport via dTDP antiport'	'Transport, Mitochondrial'	'Transport'	'1000'	'0'
'dGDP transport via dADP antiport'	'Transport, Mitochondrial'	'Transport'	'1000'	'0'
'dGDP transport via dCDP antiport'	'Transport, Mitochondrial'	'Transport'	'1000'	'0'
'dUTP transport via dTDP antiport'	'Transport, Mitochondrial'	'Transport'	'1000'	'0'
'dUTP transport via dUDP antiport'	'Transport, Mitochondrial'	'Transport'	'1000'	'0'
'dUTP transport via dGDP antiport'	'Transport, Mitochondrial'	'Transport'	'1000'	'0'
'dUTP transport via dADP antiport'	'Transport, Mitochondrial'	'Transport'	'1000'	'0'
'dUTP transport via dCDP antiport'	'Transport, Mitochondrial'	'Transport'	'1000'	'0'
'dGTP transport via dUDP antiport'	'Transport, Mitochondrial'	'Transport'	'1000'	'0'
'dADP transport via dUDP antiport'	'Transport, Mitochondrial'	'Transport'	'1000'	'0'
'dADP transport via dTDP antiport'	'Transport, Mitochondrial'	'Transport'	'1000'	'0'
'Dopamine uniport'	'Transport, Extracellular'	'Transport'	'2000'	'0'
'D-lactate transport via proton symport'	'Transport, Extracellular'	'Transport'	'2000'	'0'
' 3-hydroxyacyl-CoA dehydratase (3-hydroxybutanoyl-CoA) (mitochondria)'	'Tryptophan metabolism'	'Amino-acid metabolism'	'1000'	'0'
'estradiol intracellular transport'	'Transport, Endoplasmic Reticular'	'Transport'	'1000'	'0'
'estrone intracellular transport'	'Transport, Endoplasmic Reticular'	'Transport'	'1000'	'0'
'electron transfer flavoprotein'	'Fatty acid oxidation'	'Lipid metabolism'	'1000'	'0'
'Electron transfer flavoprotein-ubiquinone oxidoreductase'	'Fatty acid oxidation'	'Lipid metabolism'	'1000'	'0'
'ethanol reversible transport'	'Transport, Extracellular'	'Transport'	'1000'	'0'
'D-Alanine exchange'	'Unespecified'	'Unespecified'	'2000'	'0'
'CO2 exchange'	'Unespecified'	'Unespecified'	'2000'	'0'
'Ethanol exchange'	'Unespecified'	'Unespecified'	'1000'	'0'
'Glycine exchange'	'Unespecified'	'Unespecified'	'2000'	'0'
'H2O exchange'	'Unespecified'	'Unespecified'	'2000'	'0'
'H+ exchange'	'Unespecified'	'Unespecified'	'2000'	'0'
'D-lactate exchange'	'Unespecified'	'Unespecified'	'2000'	'0'
'methanol exchange'	'Unespecified'	'Unespecified'	'2000'	'0'
'L-Serine exchange'	'Unespecified'	'Unespecified'	'2000'	'0'
'Succinate exchange'	'Unespecified'	'Unespecified'	'2000'	'0'
'formaldehyde dehydrogenase'	'Tyrosine metabolism'	'Amino-acid metabolism'	'2000'	'0'
'fatty acid electroneutral transport'	'Transport, Extracellular'	'Transport'	'2000'	'0'
'D-fructose transport in via uniport'	'Transport, Extracellular'	'Transport'	'2000'	'0'
'D-fructose transport via sodium cotransport'	'Transport, Extracellular'	'Transport'	'2000'	'0'
'formate-tetrahydrofolate ligase'	'Folate Metabolism'	'Cofactor and Vitamin metabolism'	'2000'	'0'
'fumarase'	'Citric Acid Cycle'	'Central metabolism'	'2000'	'0'
'fumarase, mitochondrial'	'Citric Acid Cycle'	'Central metabolism'	'2000'	'0'
'galactose-1-phosphate uridylyltransferase'	'Galactose metabolism'	'Carbohydrate metabolism'	'2000'	'0'
'UTP-glucose-1-phosphate uridylyltransferase'	'Galactose metabolism'	'Carbohydrate metabolism'	'2000'	'0'
'galactose transport (uniport)'	'Transport, Extracellular'	'Transport'	'2000'	'0'
'galactose transport via sodium symport'	'Transport, Extracellular'	'Transport'	'2000'	'0'
'glycine hydroxymethyltransferase, reversible'	'Glycine, Serine, and Threonine Metabolism'	'Amino-acid metabolism'	'2000'	'0'
'glucose transport (uniport)'	'Transport, Extracellular'	'Transport'	'2000'	'0'
'glucose transport via sodium symport'	'Transport, Extracellular'	'Transport'	'2000'	'0'
'glucose transport via sodium symport'	'Transport, Extracellular'	'Transport'	'2000'	'0'
'L-glutamine reversible transport via sodium symport'	'Transport, Extracellular'	'Transport'	'1000'	'0'
'L-glutamate reversible transport via proton symport, mitochondrial'	'Transport, Mitochondrial'	'Transport'	'2000'	'0'
'glycine reversible transport via proton symport'	'Transport, Extracellular'	'Transport'	'2000'	'0'
'glycine transport via sodium symport'	'Transport, Extracellular'	'Transport'	'1000'	'0'
'glycine reversible transport via sodium and chloride symport (2:1:1)'	'Transport, Extracellular'	'Transport'	'2000'	'0'
'glycine reversible transport via sodium and chloride symport (3:1:1)'	'Transport, Extracellular'	'Transport'	'2000'	'0'
' 3-hydroxyacyl-CoA dehydrogenase (acetoacetyl-CoA) (mitochondria)'	'Tryptophan metabolism'	'Amino-acid metabolism'	'1000'	'0'
'bicarbonate transport (Cl-/HCO3- exchange)'	'Transport, Extracellular'	'Transport'	'2000'	'0'
'bicarbonate transport (Na/HCO3 cotransport)'	'Transport, Extracellular'	'Transport'	'2000'	'0'
'fatty acid transport via diffusion'	'Transport, Extracellular'	'Transport'	'2000'	'0'
'testicular 17-beta-hydroxysteroid dehydrogenase'	'Steroid Metabolism'	'Lipid metabolism'	'1000'	'0'
'testicular 17-beta-hydroxysteroid dehydrogenase'	'Steroid Metabolism'	'Lipid metabolism'	'1000'	'0'
'K+-Cl- cotransporter (NH4+)'	'Transport, Extracellular'	'Transport'	'2000'	'0'
'K+-Cl- cotransport'	'Transport, Extracellular'	'Transport'	'2000'	'0'
'D-lactaldehyde dehydrogenase'	'Pyruvate Metabolism'	'Central metabolism'	'2000'	'0'
'D-Lactaldehyde:NADP+ 1-oxidoreductase'	'Pyruvate Metabolism'	'Central metabolism'	'1000'	'0'
'D-Lactaldehyde:NAD+ 1-oxidoreductase'	'Pyruvate Metabolism'	'Central metabolism'	'1000'	'0'
'D-lactate dehydrogenase'	'Pyruvate Metabolism'	'Central metabolism'	'2000'	'0'
'L-lactate dehydrogenase'	'Glycolysis/Gluconeogenesis'	'Central metabolism'	'2000'	'0'
'L-lactate dehydrogenase'	'Pyruvate Metabolism'	'Central metabolism'	'2000'	'0'
'leucine transaminase'	'Valine, Leucine, and Isoleucine Metabolism'	'Amino-acid metabolism'	'1000'	'0'
'lactoylglutathione lyase'	'Pyruvate Metabolism'	'Central metabolism'	'1000'	'0'
'L-lactate transport, mitochondrial'	'Transport, Mitochondrial'	'Transport'	'2000'	'0'
'malate transport, mitochondrial'	'Transport, Mitochondrial'	'Transport'	'2000'	'0'
'malate dehydrogenase'	'Citric Acid Cycle'	'Central metabolism'	'2000'	'0'
'malate dehydrogenase, mitochondrial'	'Citric Acid Cycle'	'Central metabolism'	'2000'	'0'
'mesaconate--CoA ligase (ADP-forming), mitochondrial'	'C5-Branched dibasic acid metabolism'	'Others'	'2000'	'0'
'mesaconate--CoA ligase (GDP-forming)'	'C5-Branched dibasic acid metabolism'	'Others'	'2000'	'0'
'Methanol diffusion'	'Transport, Extracellular'	'Transport'	'2000'	'0'
'L-methionine transport via diffusion (extracellular to cytosol)'	'Transport, Extracellular'	'Transport'	'1000'	'0'
'methenyltetrahydrofolate cyclohydrolase'	'Folate Metabolism'	'Cofactor and Vitamin metabolism'	'2000'	'0'
'methylenetetrahydrofolate dehydrogenase (NADP)'	'Folate Metabolism'	'Cofactor and Vitamin metabolism'	'2000'	'0'
'methylenetetrahydrofolate dehydrogenase (NAD), mitochondrial'	'Folate Metabolism'	'Cofactor and Vitamin metabolism'	'2000'	'0'
'methylenetetrahydrofolate dehydrogenase (NADP), mitochondrial'	'Folate Metabolism'	'Cofactor and Vitamin metabolism'	'2000'	'0'
'NADH transporter, endoplasmic reticulum'	'Transport, Endoplasmic Reticular'	'Transport'	'1000'	'0'
'NAD transporter, endoplasmic reticulum'	'Transport, Endoplasmic Reticular'	'Transport'	'1000'	'0'
'sodium transport (uniport)'	'Transport, Extracellular'	'Transport'	'2000'	'0'
'sodium proton antiporter (H:NA is 1:1)'	'Transport, Extracellular'	'Transport'	'2000'	'0'
'sodium/ammonium proton antiporter'	'Transport, Extracellular'	'Transport'	'2000'	'0'
'Na+/Ca2+-K+ exchange'	'Transport, Extracellular'	'Transport'	'2000'	'0'
'Na+/Ca2+-NH4+ exchange'	'Transport, Extracellular'	'Transport'	'2000'	'0'
'nucleoside-diphosphate kinase (ATP:GDP)'	'Nucleotides'	'Nucleotide metabolism'	'2000'	'0'
'nucleoside-diphosphate kinase (ATP:GDP), mitochondrial'	'Nucleotides'	'Nucleotide metabolism'	'2000'	'0'
'nucleoside-diphosphate kinase (ATP:UDP)'	'Nucleotides'	'Nucleotide metabolism'	'2000'	'0'
'nucleoside-diphosphate kinase (ATP:CDP)'	'Nucleotides'	'Nucleotide metabolism'	'2000'	'0'
'nucleoside-diphosphate kinase (ATP:dGDP)'	'Nucleotides'	'Nucleotide metabolism'	'2000'	'0'
'nucleoside-diphosphate kinase (ATP:dGDP), mitochondrial'	'Nucleotides'	'Nucleotide metabolism'	'1000'	'0'
'nucleoside-diphosphate kinase (ATP:dUDP)'	'Nucleotides'	'Nucleotide metabolism'	'1000'	'0'
'nucleoside-diphosphate kinase (ATP:dCDP)'	'Nucleotides'	'Nucleotide metabolism'	'2000'	'0'
'nucleoside-diphosphate kinase (ATP:dADP)'	'Nucleotides'	'Nucleotide metabolism'	'2000'	'0'
'Na+-K+-Cl- cotransport (NH4+)'	'Transport, Extracellular'	'Transport'	'2000'	'0'
'Na+-K+-Cl- cotransport'	'Transport, Extracellular'	'Transport'	'2000'	'0'
'nicotinate-nucleotide adenylyltransferase'	'NAD Metabolism'	'Cofactor and Vitamin metabolism'	'1000'	'0'
'nicotinate-nucleotide adenylyltransferase'	'NAD Metabolism'	'Cofactor and Vitamin metabolism'	'1000'	'0'
'oxalate transport via bicarbonate countertransport'	'Transport, Extracellular'	'Transport'	'1000'	'0'
'pyrroline-5-carboxylate reductase'	'Urea cycle/amino group metabolism'	'Others'	'1000'	'0'
'pyrroline-5-carboxylate reductase (m)'	'Arginine and Proline Metabolism'	'Amino-acid metabolism'	'1000'	'0'
'L-phenylalanine transport in via sodium symport'	'Transport, Extracellular'	'Transport'	'1000'	'0'
'phosphate transporter, mitochondrial'	'Transport, Mitochondrial'	'Transport'	'2000'	'0'
'phosphate transport in/out via Na+ symporter'	'Transport, Extracellular'	'Transport'	'2000'	'0'
'inorganic diphosphatase'	'Oxidative Phosphorylation'	'Central metabolism'	'1000'	'0'
'Propane-1,2-diol:NAD+ 1-oxidoreductase'	'Pyruvate Metabolism'	'Central metabolism'	'1000'	'0'
'Propane-1,2-diol:NADP+ 1-oxidoreductase'	'Pyruvate Metabolism'	'Central metabolism'	'1000'	'0'
'proline oxidase (L-proline, NAD)'	'Arginine and Proline Metabolism'	'Amino-acid metabolism'	'1000'	'0'
'prostaglandin transport via bicarbonate countertransport'	'Transport, Extracellular'	'Transport'	'2000'	'0'
'prostaglandin uniport'	'Transport, Extracellular'	'Transport'	'2000'	'0'
'Na+/Proline-L symporter'	'Transport, Extracellular'	'Transport'	'1000'	'0'
'pyruvate kinase'	'Glycolysis/Gluconeogenesis'	'Central metabolism'	'1000'	'0'
'pyruvate mitochondrial transport via proton symport'	'Transport, Mitochondrial'	'Transport'	'2000'	'0'
'retinol dehydrogenase (all-trans)'	'Vitamin A Metabolism'	'Cofactor and Vitamin metabolism'	'2000'	'0'
'retinol dehydrogenase (all-trans,NADPH)'	'Vitamin A Metabolism'	'Cofactor and Vitamin metabolism'	'2000'	'0'
'retinol dehydrogenase (9-cis,NADH)'	'Vitamin A Metabolism'	'Cofactor and Vitamin metabolism'	'2000'	'0'
'retinol dehydrogenase (9-cis,NADPH)'	'Vitamin A Metabolism'	'Cofactor and Vitamin metabolism'	'2000'	'0'
'retinol dehydrogenase (11-cis,NADH)'	'Vitamin A Metabolism'	'Cofactor and Vitamin metabolism'	'2000'	'0'
'retinol dehydrogenase (11-cis,NADPH)'	'Vitamin A Metabolism'	'Cofactor and Vitamin metabolism'	'2000'	'0'
'L-alanine/L-serine Na-dependent exchange (Ser-L in)'	'Transport, Extracellular'	'Transport'	'1000'	'0'
'L-serine/L-threonine Na-dependent exchange (Ser-L in)'	'Transport, Extracellular'	'Transport'	'1000'	'0'
'L-serine via sodium symport'	'Transport, Extracellular'	'Transport'	'1000'	'0'
'S-Formylglutathione hydralase'	'Tyrosine metabolism'	'Amino-acid metabolism'	'2000'	'0'
'sulfate transport via bicarbonate countertransport'	'Transport, Extracellular'	'Transport'	'1000'	'0'
'succinate transport, mitochondrial'	'Transport, Mitochondrial'	'Transport'	'2000'	'0'
'succinate transport via sodium symport'	'Transport, Extracellular'	'Transport'	'2000'	'0'
'succinate dehydrogenase'	'Citric Acid Cycle'	'Central metabolism'	'2000'	'0'
'Succinate--CoA ligase (GDP-forming)'	'Citric Acid Cycle'	'Central metabolism'	'2000'	'0'
'Succinate--CoA ligase (ADP-forming)'	'Citric Acid Cycle'	'Central metabolism'	'2000'	'0'
'NAD(P) transhydrogenase'	'NAD Metabolism'	'Cofactor and Vitamin metabolism'	'2000'	'0'
'L-serine/L-threonine Na-dependent exchange (Thr-L in)'	'Transport, Extracellular'	'Transport'	'1000'	'0'
'L-threonine via sodium symport'	'Transport, Extracellular'	'Transport'	'1000'	'0'
'T4 transport via bicarbonate countertransport'	'Transport, Extracellular'	'Transport'	'2000'	'0'
'T4 transport via facilitated diffusion'	'Transport, Extracellular'	'Transport'	'2000'	'0'
'T3 transport via bicarbonate countertransport'	'Transport, Extracellular'	'Transport'	'2000'	'0'
'T3 transport via facilitated diffusion'	'Transport, Extracellular'	'Transport'	'2000'	'0'
'UDPglucose--hexose-1-phosphate uridylyltransferase'	'Galactose metabolism'	'Carbohydrate metabolism'	'2000'	'0'
'UMP kinase'	'Nucleotides'	'Nucleotide metabolism'	'2000'	'0'
'UMP kinase (CTP)'	'Nucleotides'	'Nucleotide metabolism'	'2000'	'0'
'UMP kinase (CTP),nuclear'	'Nucleotides'	'Nucleotide metabolism'	'2000'	'0'
'UMP kinase (UTP)'	'Nucleotides'	'Nucleotide metabolism'	'2000'	'0'
'UMP kinase (UTP),nuclear'	'Nucleotides'	'Nucleotide metabolism'	'2000'	'0'
'UMP kinase (GTP)'	'Nucleotides'	'Nucleotide metabolism'	'2000'	'0'
'UMP kinase (GTP),nuclear'	'Nucleotides'	'Nucleotide metabolism'	'2000'	'0'
'UMP kinase (dATP)'	'Nucleotides'	'Nucleotide metabolism'	'2000'	'0'
'UMP kinase (dATP),nuclear'	'Nucleotides'	'Nucleotide metabolism'	'2000'	'0'
'UMP kinase (dCTP)'	'Nucleotides'	'Nucleotide metabolism'	'2000'	'0'
'UMP kinase (dCTP),nuclear'	'Nucleotides'	'Nucleotide metabolism'	'2000'	'0'
'UMP kinase (dGTP)'	'Nucleotides'	'Nucleotide metabolism'	'2000'	'0'
'UMP kinase (dGTP),nuclear'	'Nucleotides'	'Nucleotide metabolism'	'2000'	'0'
'UMP kinase, nuclear'	'Nucleotides'	'Nucleotide metabolism'	'2000'	'0'
