# Supplementary material for: Context-Specific Metabolic Model Extraction Based on Regularized Least Squares Optimization
Source: PLoS One. 2015 Jul 9;10(7):e0131875. doi: 10.1371/journal.pone.0131875 (PMC4497637; doi:10.1371/journal.pone.0131875)
Supplement: S4 Table — In this table, the subsystems are ranked in ascending order in terms of their CV value. The Recon 1 subsystem name is displayed along with the metabolic category to which each subsystem belongs, the mean flux capacity (MFC), the number of robust reactions (#RobustRxns), i.e., reactions whose MFC value does not change across contexts, and the total number of reactions (#Rxns) are displayed for each subsystem. Subsystems presented in Fig 3 are highlighted in purple (A-B), orange (C-E) and green (F); subsytems that are represented in a single context are highlighted in red; subsystems with the highest number of robust reactions are highlighted in brown. (XLSX) [file pone.0131875.s007.xlsx]

## Sheet: Sheet1
S4 Table. Ranked list of Recon 1 metabolic subsystems represented in the 11 RegrEx derived models.
Recon 1 Subsystem	Metabolic Category							MFC							#RobustRxns	#Rxns
		Adipose	Colon	Heart	Hypothalamus	Kidney	Liver	Lung	Ovary	Ske. Muscle	Spleen	Testes	Mean	CV
'Citric Acid Cycle'	'Central metabolism'	'1375'	'1125'	'1500'	'1500'	'1500'	'1437.5'	'1375'	'1312.5'	'1437.5'	'1437.5'	'1375'	'1397.7273'	0,0781503404273035	4	16
'Transport, Mitochondrial'	'Transport'	'719.6341'	'619.6241'	'668.9795'	'752.3984'	'663.3032'	'657.0122'	'649.2073'	'601.9379'	'746.7646'	'707.8269'	'772.0184'	'687.1551'	0,0817603965327746	29	125
'Nucleotides'	'Nucleotide metabolism'	'1222.032'	'989.726'	'1157.5342'	'1068.4932'	'933.105'	'978.0822'	'1122.3744'	'1136.9863'	'1077.6256'	'1157.5342'	'1150.6849'	'1090.3798'	0,0826944079698753	13	138
'Transport, Extracellular'	'Transport'	'860.611'	'749.7948'	'726.327'	'734.6678'	'779.4922'	'642.8295'	'772.9922'	'616.0342'	'775.0218'	'735.9127'	'759.4922'	'741.1978'	0,0894158251588086	58	332
'Pyruvate Metabolism'	'Central metabolism'	'857.1429'	'714.2857'	'714.2857'	'928.5714'	'750'	'821.4286'	'892.8571'	'785.7143'	'857.1429'	'928.5714'	'857.1429'	'827.9221'	0,0941503211257890	7	25
'NAD Metabolism'	'Cofactor and Vitamin metabolism'	'210.5263'	'263.1579'	'210.5263'	'263.1579'	'263.1579'	'210.5263'	'210.5263'	'263.1579'	'263.1579'	'263.1579'	'210.5263'	'239.2344'	0,114891252930761	0	6
'Folate Metabolism'	'Cofactor and Vitamin metabolism'	'260'	'320'	'260'	'320'	'240'	'302'	'340'	'260'	'300'	'360'	'280'	'294.7273'	0,129192245130368	0	22
'Alanine and Aspartate Metabolism'	'Amino-acid metabolism'	'600'	'600'	'600'	'600'	'600'	'900'	'600'	'600'	'600'	'600'	'600'	'627.2727'	0,144201077841539	2	6
'Glutamate metabolism'	'Amino-acid metabolism'	'666.6667'	'916.6667'	'750'	'916.6667'	'833.3333'	'750'	'959.1667'	'542.5'	'833.3333'	'916.6667'	'750'	'803.1818'	0,157419702927549	2	12
'C5-Branched dibasic acid metabolism'	'Others'	'2000'	'2000'	'2000'	'2000'	'2000'	'2000'	'2000'	'1000'	'2000'	'2000'	'2000'	'1909.0909'	0,157934513826448	0	4
'Miscellaneous'	'Others'	'1100'	'750'	'1100'	'950'	'950'	'900'	'800'	'800'	'1250'	'950'	'1200'	'977.2727'	0,170247807170617	1	9
'Oxidative Phosphorylation'	'Central metabolism'	'1000'	'833.3333'	'583.3333'	'1000'	'832.2153'	'916.367'	'1000'	'666.6667'	'833.3333'	'833.3333'	'666.6667'	'833.2045'	0,173211585572124	0	6
'Tryptophan metabolism'	'Amino-acid metabolism'	'323.5294'	'441.1765'	'352.9412'	'323.5294'	'549.0196'	'382.3529'	'500'	'346.802'	'441.1765'	'470.5882'	'470.5882'	'418.3367'	0,183481009567731	5	8
'Galactose metabolism'	'Carbohydrate metabolism'	'666.6667'	'777.7778'	'666.6667'	'777.7778'	'1000'	'1111.1111'	'666.6667'	'888.8889'	'666.6667'	'777.7778'	'1000'	'818.1818'	0,194654990849405	0	9
Glycolysis/Gluconeogenesis'	'Central metabolism'	'755.5556'	'540'	'666.6667'	'833.3333'	'950'	'886.6667'	'702.7778'	'523.3333'	'898.8889'	'900'	'988.8889'	'786.0101'	0,204265017702317	6	28
'Vitamin A Metabolism'	'Cofactor and Vitamin metabolism'	'529.4118'	'705.8824'	'823.5294'	'852.9412'	'764.7059'	'382.3529'	'813.7255'	'705.8824'	'794.1176'	'764.7059'	'882.3529'	'729.0553'	0,204760974964428	0	20
'Pentose Phosphate Pathway'	'Central metabolism'	'635.4167'	'759.375'	'885.4167'	'1062.5'	'677.0833'	'895.8333'	'885.4167'	'1010.4167'	'604.1667'	'1010.4167'	'1125'	'868.2765'	0,205306530392093	0	14
'Propanoate Metabolism'	'Others'	'375'	'250'	'375'	'500'	'291.6667'	'250'	'333.3333'	'350'	'312.5'	'270.8333'	'400'	'337.1212'	0,221539870344490	5	5
'Urea cycle/amino group metabolism'	'Others'	'600'	'375'	'750'	'750'	'500'	'550'	'325'	'700'	'750'	'600'	'525'	'584.0909'	0,253414658085240	0	18
'Pyrimidine Catabolism'	'Nucleotide metabolism'	'611.1111'	'555.5556'	'388.8889'	'205.0265'	'722.2222'	'409.7222'	'500'	'611.1111'	'444.4444'	'500'	'500'	'495.2802'	0,276476238968253	1	17
'Tyrosine metabolism'	'Amino-acid metabolism'	'371.9512'	'378.0488'	'361.7886'	'445.122'	'594.6646'	'268.2927'	'422.7642'	'201.2195'	'310.9756'	'310.9756'	'317.0732'	'362.0796'	0,285615495451927	12	33
'Purine Catabolism'	'Nucleotide metabolism'	'1000'	'1090.9091'	'818.1818'	'727.2727'	'909.0909'	'409.0909'	'1000'	'454.5455'	'727.2727'	'1181.8182'	'909.0909'	'838.843'	0,292172633018174	1	9
'ROS Detoxification'	'Others'	'336.6291'	'391.178'	'408.2197'	'252.5'	'279.856'	'181.7414'	'212.5'	'255'	'233.5606'	'170'	'408.8889'	'284.5522'	0,310853155778686	0	5
'Arginine and Proline Metabolism'	'Amino-acid metabolism'	'450'	'150'	'250'	'250'	'400'	'412.5'	'250'	'200'	'450'	'200'	'200'	'292.0455'	0,385818807538723	2	11
'Glycine, Serine, and Threonine Metabolism'	'Amino-acid metabolism'	'192.3077'	'192.3077'	'307.6923'	'548.0769'	'230.7692'	'230.7692'	'384.6154'	'500'	'509.6154'	'512.8205'	'346.1538'	'359.5571'	0,387262386179166	3	16
'Transport, Endoplasmic Reticular'	'Transport'	'169.3122'	'79.3651'	'206.3492'	'79.3651'	'198.4127'	'246.0317'	'95.2381'	'214.2857'	'79.3651'	'174.6032'	'190.4762'	'157.5277'	0,395592523233149	4	31
'Glycerophospholipid Metabolism'	'Lipid metabolism'	'400'	'428.5714'	'523.8095'	'640.4762'	'342.8571'	'57.1429'	'504.7619'	'571.4286'	'214.2857'	'438.0952'	'485.7143'	'418.8312'	0,395607083242586	1	29
'Fatty acid oxidation'	'Lipid metabolism'	'128.6869'	'76.3829'	'84.8485'	'51.1111'	'44.4444'	'62.963'	'57.7778'	'44.4444'	'137.5758'	'73.7013'	'80'	'76.5396'	0,408522478818175	0	20
'Cholesterol Metabolism'	'Others'	'58.8235'	'117.6471'	'117.6471'	'58.8235'	'88.2353'	'125'	'29.4118'	'29.4118'	'88.2353'	'88.2353'	'88.2353'	'80.8824'	0,412611117014917	1	5
'Aminosugar Metabolism '	'Others'	'411.7647'	'117.6471'	'117.6471'	'176.4706'	'411.7647'	'294.1176'	'196.0784'	'235.2941'	'176.4706'	'209.1503'	'235.2941'	'234.6999'	0,431502630477448	9	11
'Transport, Nuclear'	'Transport'	'272.7273'	'431.8182'	'272.7273'	'392.0455'	'68.1818'	'22.7273'	'272.7273'	'340.9091'	'306.8182'	'272.7273'	'181.8182'	'257.7479'	0,483793435391759	3	27
'R Group Synthesis'	'Others'	'120'	'88.5714'	'93.3333'	'60'	'40'	'0'	'66.6667'	'73.3333'	'40'	'60'	'80'	'65.6277'	0,486676159100472	0	7
'Valine, Leucine, and Isoleucine Metabolism'	'Amino-acid metabolism'	'1017.8571'	'285.7143'	'892.8571'	'1017.8571'	'642.8571'	'785.7143'	'250'	'250'	'857.1429'	'285.7143'	'857.1429'	'649.3506'	0,491669350275162	6	27
'Cysteine Metabolism'	'Amino-acid metabolism'	'265.625'	'0'	'250'	'250'	'250'	'250'	'114.5833'	'62.5'	'281.25'	'93.75'	'250'	'187.9735'	0,530147418042217	5	8
'Steroid Metabolism'	Lipid metabolism'	'80'	'280'	'80'	'280'	'160'	'440'	'253.3333'	'306.6667'	'80'	'453.3333'	'426.6667'	'258.1818'	0,558259197479105	1	15
'Glutathione Metabolism'	'Others'	'200'	'300'	'300'	'400'	'1000'	'500'	'351'	'351'	'200'	'300'	'400'	'391.0909'	0,562487742027094	0	9
'Inositol Phosphate Metabolism'	'Others'	'104.5752'	'117.6471'	'150.3268'	'397.0588'	'19.6078'	'78.4314'	'372.549'	'352.9412'	'163.3987'	'274.5098'	'313.7255'	'213.161'	0,621647082061130	0	28
'Pyrimidine Biosynthesis'	'Nucleotide metabolism'	'500'	'1500'	'1500'	'1500'	'500'	'1500'	'1500'	'500'	'500'	'0'	'500'	'909.0909'	0,642261628933256	0	1
'Butanoate Metabolism'	'Carbohydrate metabolism'	'125'	'0'	'125'	'125'	'0'	'125'	'125'	'125'	'125'	'125'	'0'	'90.9091'	0,642261628933257	1	2
'Triacylglycerol Synthesis'	'Lipid metabolism'	'500'	'428.5714'	'700'	'100'	'400'	'100'	'233.3333'	'200'	'100'	'133.3333'	'400'	'299.5671'	0,666586715722218	1	9
'Carnitine shuttle'	'Others'	'45.3437'	'53.5318'	'38.8027'	'10.9756'	'16.2602'	'15.2439'	'7.3171'	'0'	'34.3681'	'21.188'	'26.8293'	'24.5328'	0,685431341083913	3	28
'Tetrahydrobiopterin'	'Others'	'0'	'1000'	'666.6667'	'666.6667'	'1000'	'1000'	'666.6667'	'500'	'0'	'666.6667'	'0'	'560.6061'	0,706951810198562	0	3
'Fructose and Mannose Metabolism'	'Carbohydrate metabolism'	'200'	'0'	'500'	'400'	'800'	'900'	'200'	'0'	'600'	'400'	'500'	'409.0909'	0,720630725111904	0	10
'Ascorbate and Aldarate Metabolism'	'Others'	'418.3333'	'0'	'166.6667'	'333.3333'	'166.6667'	'166.6667'	'85'	'0'	'166.6667'	'251.6667'	'166.6667'	'174.697'	0,723730912993991	0	3
'Lysine Metabolism'	'Amino-acid metabolism'	'0'	'0'	'0'	'0'	'500'	'500'	'500'	'473.9086'	'500'	'500'	'500'	'315.8099'	0,793193849828626	6	6
'Transport, Peroxisomal'	'Transport'	'262.1212'	'106.0606'	'60.6061'	'0'	'60.6061'	'271.4646'	'37.8788'	'37.8788'	'353.0303'	'133.7113'	'133.3333'	'132.4265'	0,865109362486455	4	42
'Fatty acid activation'	'Lipid metabolism'	'718.6869'	'63.1313'	'131.3131'	'202.7778'	'138.8889'	'155.0926'	'116.6667'	'111.1111'	'568.6869'	'108.6798'	'261.1111'	'234.1951'	0,904012040482451	0	30
'Starch and Sucrose Metabolism'	'Carbohydrate metabolism'	'29.4118'	'147.0588'	'58.8235'	'0'	'215.6863'	'0'	'58.8235'	'29.4118'	'102.9412'	'235.2941'	'29.4118'	'82.4421'	1,00654106160279	0	13
'Sphingolipid Metabolism'	'Lipid metabolism'	'74.0741'	'0'	'351.8519'	'0'	'277.7778'	'0'	'259.2593'	'425.9259'	'0'	'388.8889'	'74.0741'	'168.3502'	1,02890232772601	1	13
'Fatty Acid Metabolism'	'Lipid metabolism'	'416.6667'	'83.3333'	'250'	'0'	'166.6667'	'520.8333'	'0'	'0'	'416.6667'	'83.3333'	'83.3333'	'183.7121'	1,03042255658880	3	10
'Tyr, Phe, Trp Biosynthesis'	'Amino-acid metabolism'	'0'	'0'	'1000'	'1000'	'0'	'1000'	'0'	'750'	'0'	'1000'	'0'	'431.8182'	1,16052333213604	0	1
'Thiamine Metabolism'	'Others'	'200'	'266.6667'	'0'	'0'	'0'	'0'	'200'	'0'	'200'	'200'	'0'	'96.9697'	1,16525211864214	0	3
'Fatty acid elongation'	'Lipid metabolism'	'488'	'40'	'40'	'120'	'0'	'6.6667'	'48'	'40'	'240'	'63.1656'	'176'	'114.712'	1,25577441998949	0	13
'beta-Alanine metabolism'	'Amino-acid metabolism'	'166.6667'	'0'	'0'	'333.3333'	'166.6667'	'83.3333'	'0'	'166.6667'	'0'	'0'	'0'	'83.3333'	1,34164078649987	2	3
'Histidine Metabolism'	'Amino-acid metabolism'	'375'	'0'	'0'	'0'	'1000'	'250'	'125'	'375'	'125'	'0'	'0'	'204.5455'	1,47865471056850	0	8
'Hyaluronan Metabolism'	'Others'	'0'	'0'	'0'	'0'	'0'	'0'	'66.6667'	'133.3333'	'0'	'66.6667'	'133.3333'	'36.3636'	1,50369914248533	0	2
'Heme Biosynthesis'	'Others'	'0'	'0'	'231.25'	'231.25'	'0'	'0'	'0'	'231.25'	'0'	'0'	'0'	'63.0682'	1,71269767715535	1	9
'Heme Degradation'	'Others'	'0'	'0'	'125'	'125'	'0'	'0'	'0'	'125'	'0'	'0'	'0'	'34.0909'	1,71269767715535	0	2
'Keratan sulfate degradation'	'Others'	'1000'	'0'	'0'	'0'	'1000'	'1000'	'0'	'0'	'0'	'0'	'0'	'272.7273'	1,71269767715535	0	1
'Salvage Pathway'	'Others'	'0'	'0'	'0'	'333.3333'	'0'	'166.6667'	'0'	'0'	'0'	'0'	'333.3333'	'75.7576'	1,80443897098239	1	1
'Fatty acid oxidation, peroxisome'	'Lipid metabolism'	'105.8824'	'0'	'0'	'0'	'0'	'9.8039'	'0'	'0'	'182.3529'	'34.067'	'23.5294'	'32.3305'	1,82401249447457	0	8
'Pentose and Glucuronate Interconversions'	'Others'	'0'	'0'	'90.9091'	'0'	'90.9091'	'363.6364'	'0'	'0'	'545.4545'	'0'	'0'	'99.1736'	1,85404962177392	1	4
'Eicosanoid Metabolism'	'Others'	'0'	'125.4167'	'0'	'83.3333'	'83.3333'	'666.6667'	'166.6667'	'0'	'0'	'0'	'0'	'102.3106'	1,92205373331075	0	10
'Glyoxylate and Dicarboxylate Metabolism'	Carbohydrate metabolism'	'0'	'0'	'0'	'0'	'0'	'727.2727'	'0'	'0'	'454.5455'	'0'	'0'	'107.438'	2,29612485486143	0	9
'Transport, Lysosomal'	'Transport'	'0'	'0'	'0'	'0'	'0'	'0'	'83.3333'	'0'	'0'	'43.5185'	'0'	'11.532'	2,35499611744845	10	10
'Taurine and hypotaurine metabolism'	'Others'	'35.7143'	'0'	'0'	'0'	'0'	'0'	'47.619'	'571.4286'	'142.8571'	'0'	'0'	'72.5108'	2,35921950764031	2	5
'N-Glycan Degradation'	'Others'	'90.9091'	'0'	'0'	'0'	'0'	'0'	'0'	'0'	'0'	'35.3535'	'0'	'11.4784'	2,47412206651167	2	8
'Bile Acid Biosynthesis'	'Others'	'0'	'0'	'0'	'555.5556'	'0'	'0'	'0'	'0'	'0'	'0'	'0'	'50.5051'	3,31662479035540	6	14
'Biotin Metabolism'	'Cofactor and Vitamin metabolism'	'0'	'0'	'0'	'0'	'0'	'0'	'0'	'750'	'0'	'0'	'0'	'68.1818'	3,31662479035540	0	5
'Riboflavin Metabolism'	'Cofactor and Vitamin metabolism'	'0'	'0'	'0'	'0'	'0'	'100'	'0'	'0'	'0'	'0'	'0'	'9.0909'	3,31662479035540	1	2
'Vitamin B6 Metabolism'	'Cofactor and Vitamin metabolism'	'0'	'0'	'0'	'0'	'0'	'0'	'0'	'0'	'0'	'0'	'1000'	'90.9091'	3,31662479035540	0	5
'Vitamin D'	'Cofactor and Vitamin metabolism'	'0'	'0'	'0'	'0'	'0'	'94.5946'	'0'	'0'	'0'	'0'	'0'	'8.5995'	3,31662479035540	2	2
'CYP Metabolism'	'Others'	'0'	'0'	'0'	'416.6667'	'0'	'0'	'0'	'0'	'0'	'0'	'0'	'37.8788'	3,31662479035540	1	1
'D-alanine metabolism'	'Amino-acid metabolism'	'0'	'0'	'0'	'0'	'0'	'0'	'0'	'0'	'0'	'76.9231'	'0'	'6.993'	3,31662479035540	0	3
'Methionine Metabolism'	'Amino-acid metabolism'	'0'	'0'	'0'	'500'	'0'	'0'	'0'	'0'	'0'	'0'	'0'	'45.4545'	3,31662479035540	1	3
