# Supplementary material for: Context-Specific Metabolic Model Extraction Based on Regularized Least Squares Optimization
Source: PLoS One. 2015 Jul 9;10(7):e0131875. doi: 10.1371/journal.pone.0131875 (PMC4497637; doi:10.1371/journal.pone.0131875)
Supplement: S6 Table — All metabolic subsystems of Recon 2 represented in the 11 contexts are ranked according to their (increasing) CV value of the MFC across contexts. Subsystems highlighted in red correspond to subsystems of Recon 1 that were assigned by RegrEx to a single context. (XLSX) [file pone.0131875.s009.xlsx]

## Sheet: Sheet1
S6 Table. Ranked subsystems of Recon 2.
Subsystem	Metabolic Category						MFC
		Adipose	Colon	Heart	Hypothalamus	Kidney	Liver	Lung	Ovary	Ske. Muscle	Spleen	Testes	Mean	CV
'Nucleotide interconversion'	'Nucleotide metabolism'	'1217.5263'	'1173.913'	'1236.0248'	'1133.5404'	'1236.0248'	'1124.2236'	'1194.962'	'1256.3103'	'1049.6894'	'1261.2146'	'1186.3354'	'1188.1604'	'0.05449'
'Pyruvate metabolism'	Central metabolism'	'714.2857'	'821.4286'	'821.4286'	'892.8571'	'785.7143'	'785.7143'	'750'	'750'	'821.4286'	'821.4286'	'821.4286'	'798.7013'	'0.06089'
'ROS detoxification'	'Others'	'502.8571'	'502.8571'	'431.4286'	'430'	'431.4286'	'502.8571'	'501.4286'	'467.8571'	'431.4286'	'467.8571'	'431.4286'	'463.7662'	'0.07267'
'Citric acid cycle'	'Central metabolism'	'1150'	'1350'	'1350'	'1300'	'1300'	'1350'	'1100'	'1200'	'1250'	'1150'	'1050'	'1231.8182'	'0.08757'
'Transport, mitochondrial'	'Transport'	'550.0714'	'612.869'	'556.7324'	'596.4286'	'629.2381'	'627.4524'	'526.7364'	'592.0612'	'528.9405'	'627.75'	'705.131'	'595.7646'	'0.08923'
'Glycolysis/gluconeogenesis'	'Central metabolism'	'820.5128'	'769.2308'	'692.3077'	'846.1538'	'871.7949'	'897.4359'	'710.3514'	'741.453'	'897.4359'	'787.2745'	'735.0427'	'797.1812'	'0.09303'
'Tetrahydrobiopterin metabolism'	'Others'	'750'	'833.3333'	'833.3333'	'916.6667'	'833.3333'	'750'	'666.6667'	'666.6667'	'833.3333'	'833.3333'	'833.3333'	'795.4545'	'0.09787'
'Transport, extracellular'	'Transport'	'669.0628'	'773.9934'	'672.2138'	'721.5584'	'821.961'	'558.4501'	'666.0656'	'652.1487'	'721.0921'	'741.6021'	'716.5945'	'701.3402'	'0.09925'
'Purine catabolism'	'Nucleotide metabolism'	'923.0769'	'923.0769'	'923.0769'	'846.1538'	'1000'	'903.8462'	'961.5385'	'923.0769'	'653.8462'	'884.6154'	'884.6154'	'893.3566'	'0.09975'
'Pentose phosphate pathway'	'Central metabolism'	'941.0497'	'927.9279'	'851.3514'	'981.982'	'953.1532'	'900.9009'	'1037.5375'	'825.2252'	'698.1982'	'1015.015'	'874.6087'	'909.7227'	'0.1057'
'Oxidative phosphorylation'	'Central metabolism'	'750'	'625'	'750'	'750'	'625'	'625'	'562.5'	'625'	'625'	'750'	'750'	'676.1364'	'0.1079'
'Valine, leucine, and isoleucine metabolism'	'Amino-acid metabolism'	'861.1111'	'944.4444'	'916.6667'	'1000'	'1055.5556'	'805.5556'	'694.4444'	'833.3333'	'888.8889'	'944.4444'	'888.8889'	'893.9394'	'0.1093'
'Exchange/demand reaction'	'Transport'	'480.0254'	'525.1346'	'401.0856'	'440.8946'	'587.7988'	'455.295'	'425.7784'	'417.6049'	'395.3607'	'468.5169'	'415.5101'	'455.7277'	'0.1276'
'Folate metabolism'	'Cofactor and Vitamin metabolism'	'500'	'447.3684'	'394.7368'	'508.7719'	'614.0351'	'526.3158'	'456.1404'	'421.0526'	'410.8187'	'438.5965'	'473.6842'	'471.9564'	'0.1332'
'Purine synthesis'	'Nucleotide metabolism'	'307.6923'	'307.6923'	'384.6154'	'307.6923'	'307.6923'	'307.6923'	'230.7692'	'384.6154'	'307.6923'	'384.6154'	'307.6923'	'321.6783'	'0.1442'
'Glutamate metabolism'	'Amino-acid metabolism'	'933.3333'	'1000'	'1133.3333'	'1333.3333'	'1333.3333'	'1333.3333'	'1066.6667'	'1000'	'1333.3333'	'1066.6667'	'933.3333'	'1133.3333'	'0.1488'
'C5-branched dibasic acid metabolism'	'Others'	'2000'	'2000'	'2000'	'2000'	'2000'	'2000'	'1000'	'2000'	'2000'	'2000'	'2000'	'1909.0909'	'0.1579'
'Unassigned'	'Others'	'750.5069'	'841.5638'	'633.7094'	'728.3951'	'852.4397'	'911.5226'	'718.107'	'657.4074'	'541.4462'	'837.4486'	'611.1111'	'734.878'	'0.159'
'Tryptophan metabolism'	'Amino-acid metabolism'	'500'	'537.9798'	'433.3333'	'566.6667'	'588.8889'	'700'	'512.6984'	'566.6667'	'466.6667'	'566.6667'	'366.6667'	'527.8394'	'0.1669'
'Pyrimidine synthesis'	'Nucleotide metabolism'	'794.1176'	'911.7647'	'617.6471'	'705.8824'	'705.8824'	'823.5294'	'529.4118'	'1000'	'647.0588'	'823.5294'	'882.3529'	'767.3797'	'0.1826'
'Bile acid synthesis'	'Others'	'337.2514'	'488.0036'	'410.438'	'452.5316'	'463.6076'	'622.0615'	'529.2468'	'468.6296'	'367.5407'	'354.8027'	'356.1062'	'440.9291'	'0.1976'
'Galactose metabolism'	'Carbohydrate metabolism'	'700'	'1000'	'600'	'800'	'1100'	'1000'	'803.7037'	'925'	'600'	'903.7037'	'1000'	'857.4916'	'0.1986'
'CoA catabolism'	'Cofactor and Vitamin metabolism'	'333.3333'	'333.3333'	'333.3333'	'333.3333'	'500'	'500'	'500'	'333.3333'	'333.3333'	'333.3333'	'333.3333'	'378.7879'	'0.2055'
'Glutathione metabolism'	'Amino-acid metabolism'	'687.5'	'937.5'	'687.5'	'812.5'	'1062.5'	'1031.25'	'812.5'	'562.5'	'812.5'	'625'	'687.5'	'792.6136'	'0.2058'
'Vitamin B2 metabolism'	'Cofactor and Vitamin metabolism'	'572.4638'	'464.2857'	'464.2857'	'607.1429'	'750'	'714.2857'	'321.4286'	'642.8571'	'607.1429'	'607.1429'	'607.1429'	'578.0162'	'0.2101'
'Fatty acid oxidation'	'Lipid metabolism'	'361.6883'	'271.0654'	'259.9738'	'257.5307'	'284.2969'	'350.2684'	'161.0857'	'254.8377'	'279.7903'	'245.1349'	'204.6556'	'266.3934'	'0.2132'
'Phosphatidylinositol phosphate metabolism'	'Cofactor and Vitamin metabolism'	'315'	'495'	'375'	'405'	'403.3333'	'255'	'450'	'406.6667'	'253.3333'	'423.3333'	'486.6667'	'388.0303'	'0.2132'
'Arginine and Proline Metabolism'	'Amino-acid metabolism'	'483.871'	'903.2258'	'548.3871'	'709.6774'	'774.1935'	'741.9355'	'451.6129'	'612.9032'	'806.4516'	'741.9355'	'580.6452'	'668.6217'	'0.2137'
'Fructose and mannose metabolism'	'Carbohydrate metabolism'	'522.9994'	'565.2174'	'572.2679'	'695.6522'	'695.6522'	'739.1304'	'404.1868'	'485.3114'	'652.1739'	'404.1868'	'391.3043'	'557.0984'	'0.2281'
'Glycerophospholipid metabolism'	'Lipid metabolism'	'613.6364'	'556.8182'	'461.9165'	'613.6364'	'647.7273'	'492.4242'	'636.3636'	'670.4545'	'209.596'	'553.0303'	'575.7576'	'548.3055'	'0.2359'
'Transport, endoplasmic reticular'	'Transport'	'407.6923'	'523.0769'	'359.9359'	'335.8974'	'464.1026'	'516.0256'	'343.5897'	'536.63'	'228.8462'	'506.1538'	'369.2308'	'417.3801'	'0.2378'
'Vitamin C metabolism'	'Cofactor and Vitamin metabolism'	'166.6667'	'251.6667'	'251.6667'	'333.3333'	'166.6667'	'166.6667'	'333.3333'	'251.6667'	'251.6667'	'251.6667'	'251.6667'	'243.3333'	'0.2405'
'Pyrimidine catabolism'	'Nucleotide metabolism'	'483.871'	'935.4839'	'548.3871'	'451.6129'	'677.4194'	'774.1935'	'645.1613'	'870.9677'	'602.1505'	'709.6774'	'483.871'	'652.9814'	'0.2456'
'Aminosugar metabolism'	Carbohydrate metabolism'	'212.9469'	'200'	'223.4234'	'211.1111'	'266.9841'	'255.5556'	'238.3052'	'231.3814'	'91.6667'	'330.1235'	'194.4444'	'223.2675'	'0.2597'
'Cholesterol metabolism'	'Lipid metabolism'	'272.7273'	'348.4848'	'261.3636'	'303.0303'	'378.7879'	'500'	'280.303'	'318.1818'	'181.8182'	'265.1515'	'295.4545'	'309.573'	'0.2619'
'Transport, golgi apparatus'	'Transport'	'83.5529'	'75.7576'	'82.3096'	'98.4848'	'90.9091'	'90.9091'	'94.8373'	'149.9893'	'50.5051'	'94.8373'	'75.7576'	'89.8045'	'0.2678'
'Fatty acid synthesis'	'Lipid metabolism'	'470.2381'	'285.7143'	'250'	'333.3333'	'285.7143'	'357.1429'	'214.2857'	'262.6488'	'214.2857'	'309.5238'	'198.4127'	'289.2091'	'0.2711'
'Transport, peroxisomal'	'Transport'	'510.989'	'371.3881'	'297.5173'	'311.5207'	'355.3493'	'638.7911'	'270.0905'	'342.1622'	'309.5238'	'379.3699'	'402.7055'	'380.8552'	'0.2819'
'CoA synthesis'	'Cofactor and Vitamin metabolism'	'312.5'	'312.5'	'437.5'	'375'	'687.5'	'562.5'	'500'	'437.5'	'312.5'	'500'	'312.5'	'431.8182'	'0.2855'
'Starch and sucrose metabolism'	'Carbohydrate metabolism'	'571.6403'	'652.1739'	'471.3439'	'625'	'816.4251'	'130.4348'	'688.1862'	'628.4585'	'661.0672'	'652.1739'	'703.5573'	'600.0419'	'0.2952'
'Propanoate metabolism'	Carbohydrate metabolism'	'636.3636'	'727.2727'	'454.5455'	'636.3636'	'454.5455'	'454.5455'	'272.7273'	'545.4545'	'727.2727'	'272.7273'	'454.5455'	'512.3967'	'0.3101'
'Glycine, serine, alanine and threonine metabolism'	'Lipid metabolism'	'666.6667'	'500'	'433.3333'	'566.6667'	'766.6667'	'733.3333'	'300'	'433.3333'	'322.2222'	'411.1111'	'433.3333'	'506.0606'	'0.3126'
'Alanine and aspartate metabolism'	'Amino-acid metabolism'	'307.6923'	'461.5385'	'538.4615'	'615.3846'	'384.6154'	'923.0769'	'461.5385'	'538.4615'	'538.4615'	'461.5385'	'384.6154'	'510.4895'	'0.318'
'Heme synthesis'	'Others'	'100'	'100'	'100'	'100'	'0'	'100'	'100'	'100'	'100'	'100'	'100'	'90.9091'	'0.3317'
'Arachidonic acid metabolism'	'Lipid metabolism'	'2000'	'2000'	'2000'	'2000'	'2000'	'0'	'2000'	'2000'	'2000'	'2000'	'2000'	'1818.1818'	'0.3317'
'Eicosanoid metabolism'	'Lipid metabolism'	'300'	'300'	'500'	'266.6667'	'400'	'466.6667'	'600'	'333.3333'	'233.3333'	'300'	'233.3333'	'357.5758'	'0.3338'
'N-glycan synthesis'	'Amino-acid metabolism'	'333.3333'	'333.3333'	'666.6667'	'333.3333'	'333.3333'	'666.6667'	'333.3333'	'333.3333'	'333.3333'	'333.3333'	'333.3333'	'393.9394'	'0.3423'
'D-alanine metabolism'	'Carbohydrate metabolism'	'72.2892'	'72.2892'	'72.2892'	'72.2892'	'72.2892'	'72.2892'	'144.5783'	'144.5783'	'72.2892'	'72.2892'	'72.2892'	'85.4326'	'0.3423'
'Tyrosine metabolism'	'Amino-acid metabolism'	'422.2222'	'444.4444'	'366.6667'	'522.2222'	'633.3333'	'288.8889'	'444.4444'	'311.1111'	'200'	'305.5556'	'222.2222'	'378.2828'	'0.3452'
'NAD metabolism'	'Cofactor and Vitamin metabolism'	'473.6842'	'421.0526'	'684.2105'	'684.2105'	'578.9474'	'210.5263'	'631.5789'	'684.2105'	'210.5263'	'631.5789'	'368.4211'	'507.177'	'0.3603'
'Inositol phosphate metabolism'	Carbohydrate metabolism'	'255.102'	'448.9796'	'428.5714'	'421.7687'	'367.3469'	'51.0204'	'414.966'	'530.6122'	'265.3061'	'489.7959'	'428.5714'	'372.9128'	'0.3635'
'Glyoxylate and dicarboxylate metabolism'	'Central metabolism'	'545.4545'	'227.2727'	'136.3636'	'590.9091'	'590.9091'	'590.9091'	'545.4545'	'251.5152'	'500'	'454.5455'	'500'	'448.4848'	'0.3665'
'Miscellaneous'	'Others'	'601.9168'	'459.6774'	'282.2581'	'346.7742'	'837.0968'	'322.5806'	'585.7228'	'316.6667'	'395.1613'	'536.387'	'750'	'494.022'	'0.3751'
'Methionine and cysteine metabolism'	'Amino-acid metabolism'	'269.2308'	'346.1538'	'653.8462'	'634.6154'	'461.5385'	'730.7692'	'153.8462'	'403.8462'	'500'	'365.3846'	'480.7692'	'454.5455'	'0.38'
'Taurine and hypotaurine metabolism'	'Lipid metabolism'	'125'	'250'	'375'	'250'	'125'	'375'	'125'	'250'	'250'	'250'	'375'	'250'	'0.3873'
'Phenylalanine metabolism'	'Amino-acid metabolism'	'428.5714'	'285.7143'	'285.7143'	'285.7143'	'428.5714'	'428.5714'	'285.7143'	'285.7143'	'0'	'285.7143'	'285.7143'	'298.7013'	'0.3975'
'Sphingolipid metabolism'	'Lipid metabolism'	'91.2855'	'77.9221'	'109.6681'	'69.2641'	'155.8442'	'69.2641'	'143.0976'	'95.2381'	'34.632'	'66.1376'	'60.6061'	'88.4509'	'0.4084'
'Urea cycle'	'Others'	'181.8182'	'818.1818'	'424.2424'	'575.7576'	'818.1818'	'606.0606'	'424.2424'	'484.8485'	'545.4545'	'272.7273'	'257.5758'	'491.7355'	'0.4286'
'Vitamin A metabolism'	'Cofactor and Vitamin metabolism'	'238.0952'	'214.2857'	'142.8571'	'206.3492'	'142.8571'	'452.381'	'142.8571'	'142.8571'	'142.8571'	'142.8571'	'214.2857'	'198.4127'	'0.4651'
'Cysteine Metabolism'	'Amino-acid metabolism'	'666.6667'	'666.6667'	'1000'	'333.3333'	'666.6667'	'1000'	'333.3333'	'333.3333'	'1000'	'333.3333'	'333.3333'	'606.0606'	'0.4806'
'Butanoate metabolism'	Carbohydrate metabolism'	'666.6667'	'888.8889'	'1000'	'1333.3333'	'1333.3333'	'945.4545'	'174.6032'	'1000'	'333.3333'	'266.6667'	'909.0909'	'804.6701'	'0.4972'
'N-glycan degradation'	Others'	'85.7488'	'83.3333'	'99.0991'	'0'	'83.3333'	'83.3333'	'89.5062'	'99.0991'	'0'	'89.5062'	'83.3333'	'72.3902'	'0.501'
'Transport, nuclear'	'Transport'	'280'	'660'	'420'	'503.3333'	'300'	'180'	'240'	'430'	'60'	'160'	'280'	'319.3939'	'0.5369'
'Hyaluronan metabolism'	'Others'	'247.8261'	'200'	'200'	'133.3333'	'260'	'0'	'255.5556'	'153.3333'	'0'	'255.5556'	'133.3333'	'167.1761'	'0.5715'
'Lysine metabolism'	'Amino-acid metabolism'	'500'	'0'	'142.8571'	'357.1429'	'142.8571'	'500'	'142.8571'	'500'	'357.1429'	'142.8571'	'357.1429'	'285.7143'	'0.6225'
'Squalene and cholesterol synthesis'	'Lipid metabolism'	'0'	'166.6667'	'0'	'166.6667'	'166.6667'	'166.6667'	'166.6667'	'166.6667'	'0'	'166.6667'	'166.6667'	'121.2121'	'0.6423'
'beta-Alanine metabolism'	'Amino-acid metabolism'	'777.7778'	'333.3333'	'222.2222'	'555.5556'	'444.4444'	'333.3333'	'0'	'333.3333'	'111.1111'	'0'	'444.4444'	'323.2323'	'0.7285'
'Steroid metabolism'	'Lipid metabolism'	'80'	'160'	'53.3333'	'73.3333'	'140'	'393.3333'	'133.3333'	'383.3333'	'60'	'93.3333'	'293.3333'	'169.3939'	'0.7513'
'Histidine metabolism'	'Amino-acid metabolism'	'400'	'400'	'0'	'100'	'500'	'400'	'400'	'300'	'0'	'0'	'300'	'254.5455'	'0.7529'
'Transport, lysosomal'	'Transport'	'70.816'	'68.4932'	'40.2629'	'13.6986'	'132.8767'	'123.2877'	'194.4698'	'41.7747'	'0'	'125.9767'	'0'	'73.7869'	'0.8562'
'Keratan sulfate degradation'	'Others'	'33.0048'	'13.3333'	'22.7027'	'0'	'48'	'13.3333'	'68.7407'	'24.8889'	'0'	'68.7407'	'13.3333'	'27.8253'	'0.88'
'Triacylglycerol synthesis'	'Lipid metabolism'	'700'	'400'	'232.4324'	'300'	'400'	'200'	'100'	'0'	'0'	'0'	'200'	'230.2211'	'0.9326'
'Thiamine metabolism'	'Cofactor and Vitamin metabolism'	'333.3333'	'0'	'0'	'333.3333'	'0'	'0'	'333.3333'	'500'	'333.3333'	'500'	'0'	'212.1212'	'0.9995'
'O-glycan synthesis'	'Carbohydrate metabolism'	'28.9855'	'0'	'30.888'	'0'	'71.4286'	'71.4286'	'71.4286'	'9.5238'	'0'	'71.4286'	'0'	'32.2829'	'1.019'
'Androgen and estrogen synthesis and metabolism'	'Lipid metabolism'	'0'	'2000'	'0'	'0'	'2000'	'2000'	'0'	'1000'	'0'	'0'	'0'	'636.3636'	'1.453'
'Nucleotide salvage pathway'	'Nucleotide metabolism'	'0'	'0'	'0'	'333.3333'	'333.3333'	'333.3333'	'0'	'0'	'0'	'0'	'0'	'90.9091'	'1.713'
'Blood group synthesis'	'Others'	'1.1027'	'0'	'0'	'0'	'0'	'0'	'1.6103'	'0'	'0'	'1.6103'	'0'	'0.39303'	'1.745'
'Cytochrome metabolism'	'Others'	'0'	'71.4286'	'0'	'0'	'0'	'0'	'71.4286'	'0'	'0'	'0'	'0'	'12.987'	'2.225'
'Glycosphingolipid metabolism'	'Lipid metabolism'	'200'	'0'	'0'	'0'	'0'	'0'	'0'	'0'	'0'	'0'	'0'	'18.1818'	'3.317'
'Vitamin B6 metabolism'	'Cofactor and Vitamin metabolism'	'0'	'0'	'0'	'545.4545'	'0'	'0'	'0'	'0'	'0'	'0'	'0'	'49.5868'	'3.317'
'Vitamin D metabolism'	'Cofactor and Vitamin metabolism'	'0'	'0'	'0'	'0'	'0'	'250'	'0'	'0'	'0'	'0'	'0'	'22.7273'	'3.317'
